# Supplementary material for: Signatures of selection detected from whole‐genome sequencing indicate that the small body size in dwarf rabbit breeds is caused by polygenic effects with a few major loci
Source: Anim Genet. 2025 Jul 3;56(4):e70025. doi: 10.1111/age.70025 (PMC12224565; doi:10.1111/age.70025)
Supplement: Supplementary file 2 — Table S3‐S12. [file AGE-56-0-s001.xlsx]

## Sheet: Legend
Supplementary tables for:
Signatures of selection detected from whole-genome sequencing indicate that dwarfism in rabbits is caused by the combined effect of several loci
Samuele Bovo1, Miguel Carneiro2,3, Anisa Ribani1, Matteo Bolner1, Valeria Taurisano1, Giuseppina Schiavo1, Michele Schiavitto4, Francesca Bertolini1, Luca Fontanesi1
1 Animal and Food Genomics Group, Division of Animal Sciences, Department of Agricultural and Food Sciences, University of Bologna, Viale Giuseppe Fanin 46, 40127, Bologna, Italy
2 BIOPOLIS Program in Genomics, Biodiversity and Land Planning, CIBIO, Campus de Vairão, Vairão, Portugal
3 CIBIO, Centro de Investigação em Biodiversidade e Recursos Genéticos, InBIO Laboratório Associado, Universidade do Porto, Campus de Vairão, Portugal
4 Associazione Nazionale Coniglicoltori Italiani (ANCI), Contrada Giancola snc, 71030 Volturara Appula (FG), Italy
* Corresponding author
E-mail addresses:
LF: luca.fontanesi@unibo.it
Supplementary Tables:
Table S3. Differentiated genomic regions in Netherland Dwarf (Dw/dw) rabbits. This population was compared with other domestic non-dwarf populations grouped together, including Belgian Hare, Champagne d’Argent, Dutch, Flemish Giant, French Lop, New Zealand White.
Table S4. Differentiated genomic regions in Netherland Dwarf (dw/dw) rabbits. This population was compared with other domestic non-dwarf populations grouped together, including Belgian Hare, Champagne d’Argent, Dutch, Flemish Giant, French Lop, New Zealand White.
Table S5. Differentiated genomic regions in Dwarf Lop rabbits. This population was compared with other domestic non-dwarf populations grouped together, including Belgian Hare, Champagne d’Argent, Dutch, Flemish Giant, French Lop, New Zealand White. New Zealand White).
Table S6. Differentiated genomic regions detected by comparing Dwarf Lop against Netherland Dwarf (Dw/dw and dw/dw) breeds.
Table S7. Differentiated genomic regions detected by comparing Dwarf Lop and Netherland Dwarf (Dw/dw and dw/dw) breeds against all other domestic breeds.
Table S8. Within-breed pooled heterozygosity (HP) in Dwarf Lop and Netherland Dwarf (Dw/dw and dw/dw) breeds.
Table S9. Results of variant annotation and prioritization for Dwarf Lop and Netherland Dwarf sequence information compared with that of other sequence datasets. Investigated regions are those from FST analyses.
Table S10. Results of variant annotation and prioritization for Dwarf Lop and Netherland Dwarf sequence information compared with that of other sequence datasets. Investigated regions are those from HP analyses. Investigated regions are those from FST analyses.
Table S11. Gene enrichment analysis results for genes identified in differentiated genomic regions identified in Dwarf Lop rabbits.
Table S12. Gene enrichment analysis results for genes identified in differentiated genomic regions identified in dwarf rabbits.

## Sheet: Table S3
Table S3. Differentiated genomic regions in Netherland Dwarf (Dw/dw) rabbits. This population was compared with other domestic non-dwarf populations grouped together, including Belgian Hare, Champagne d’Argent, Dutch, Flemish Giant, French Lop, New Zealand White. Giant, French Lop, New Zealand White).
Chromosome (NCBI)	Chromosome	Start (bp)	End (bp)	FST	SNPs in window (n.)	Top window	Genes in extended window (±125Kpb)	Genes related to height (GWAS catalog)	Genes reported in windows identified by Carneiro et al. (2017)
NC_091433.1	2	13000000	13250000	0.698934	1010	Top 21 (99.8th percentile)	NCAPG, DCAF16, FAM184B, LCORL	NCAPG, DCAF16, FAM184B, LCORL	YES
NC_091436.1	12	47250000	47500000	0.682953	1690	Top 21 (99.8th percentile)	FABP7, SMPDL3A, PKIB, CLVS2	PKIB	YES
NC_091433.1	2	1000000	1250000	0.646701	1809	Top 21 (99.8th percentile)	CFAP99, POLN, ZFYVE28, MXD4, HAUS3	CFAP99, POLN, ZFYVE28, MXD4, HAUS3	YES
NC_091433.1	2	13250000	13500000	0.596327	1836	Top 21 (99.8th percentile)	LCORL	LCORL	YES
NC_091433.1	2	750000	1000000	0.582417	982	Top 21 (99.8th percentile)	TACC3, NICOL1, NELFA, LETM1, POLN, NSD2, NAT8L, FGFR3	TACC3, NELFA, LETM1, POLN, NSD2, FGFR3	YES
NC_091436.1	12	47000000	47250000	0.56994	1239	Top 21 (99.8th percentile)	CLVS2	-	YES
NC_091436.1	12	46750000	47000000	0.562529	1296	Top 21 (99.8th percentile)	TRDN	-	-
NC_091433.1	2	12750000	13000000	0.54829	1963	Top 21 (99.8th percentile)	MED28, QDPR, LAP3, DCAF16, NCAPG, CLRN2, LCORL, FAM184B	MED28, DCAF16, NCAPG, LCORL, FAM184B	YES
NC_091433.1	2	1250000	1500000	0.541261	1253	Top 21 (99.8th percentile)	CFAP99, TNIP2, RNF4, ZFYVE28, FAM193A	CFAP99, ZFYVE28	YES
NC_091436.1	12	47500000	47750000	0.520462	2102	Top 21 (99.8th percentile)	HSF2, SERINC1, PKIB	PKIB	YES
NC_091439.1	15	82750000	83000000	0.520385	3190	Top 21 (99.8th percentile)	LOC127483188, LOC127483186, THAP9, COPS4, PLAC8, LIN54, SEC31A, COQ2	SEC31A	YES
NC_091434.1	7	53000000	53250000	0.51842	1646	Top 21 (99.8th percentile)	CALCRL, TFPI	-	YES
NC_091434.1	7	52750000	53000000	0.502735	3660	Top 21 (99.8th percentile)	CALCRL, TFPI	-	YES
NC_091432.1	1	106750000	107000000	0.497575	2122	Top 21 (99.8th percentile)	LOC100357107	-	-
NC_091432.1	1	134000000	134250000	0.495686	705	Top 21 (99.8th percentile)	LOC108178954, LOC100353215, LOC100353975, LOC100353727, LOC100353475, FRMD3	FRMD3	YES
NC_091449.1	5	25000000	25250000	0.469994	3317	Top 21 (99.8th percentile)	TSHZ3	-	-
NC_091435.1	14	156500000	156750000	0.465641	2114	Top 21 (99.8th percentile)	-	-	-
NC_091447.1	10	66750000	67000000	0.459071	2885	Top 21 (99.8th percentile)	SLC44A2, CDKN2D, TMED1, AP1M2, QTRT1, CARM1, S1PR5, PDE4A, KEAP1, ATG4D, DNM2, C16H19orf38, YIPF2, SMARCA4, ILF3, KRI1	SLC44A2, AP1M2, QTRT1, CARM1, DNM2, SMARCA4, ILF3	-
NC_091432.1	1	154500000	154750000	0.445933	855	Top 21 (99.8th percentile)	PCSK5	PCSK5	-
NC_091432.1	1	219750000	220000000	0.441922	1132	Top 21 (99.8th percentile)	ASTN2, PAPPA	ASTN2, PAPPA	-
NC_091447.1	10	67000000	67250000	0.441406	2452	Top 21 (99.8th percentile)	AP1M2, TYK2, EIF3G, LOC103345713, RAVER1, RDH8, ANGPTL6, S1PR2, DNMT1, S1PR5, CDC37, ICAM5, ICAM4, ICAM3, ICAM1, SLC44A2, KRI1, CDKN2D, ZGLP1, MRPL4, ATG4D, LOC100346672, KEAP1, SHFL, FDX2, PDE4A	AP1M2, TYK2, EIF3G, RAVER1, DNMT1, ICAM1, SLC44A2, MRPL4	-
NC_091433.1	2	1750000	2000000	0.441335	1239	99.5 percentile	GRK4, HTT, RGS12, NOP14, MSANTD1	RGS12, NOP14	YES
NC_091432.1	1	134250000	134500000	0.4396	2869	99.5 percentile	LOC108178954, LOC100353975, LOC100353727, FRMD3	FRMD3	YES
NC_091444.1	16	28750000	29000000	0.430153	1356	99.5 percentile	CENPF, SMYD2, PTPN14	CENPF, SMYD2, PTPN14	-
NC_091447.1	10	59250000	59500000	0.426081	1462	99.5 percentile	DIRAS1, TBXA2R, NMRK2, DOHH, MAP2K2, MFSD12, CACTIN, GIPC3, LINGO3, ZFR2, MRPL54, TEKTIP1, DAPK3, HMG20B, SGTA, RAX2, ZBTB7A, PEAK3, LSM7, THOP1, SLC39A3, TJP3, ATCAY, APBA3, PIP5K1C, FZR1, OAZ1, PIAS4, SPPL2B, MATK, EEF2	MAP2K2, MFSD12, MRPL54, TEKTIP1, HMG20B, ZBTB7A, PEAK3, THOP1, EEF2	-
NC_091436.1	12	47750000	48000000	0.423253	1936	99.5 percentile	HSF2, SERINC1	-	YES
NC_091444.1	16	29000000	29250000	0.423005	2427	99.5 percentile	CENPF	CENPF	-
NC_091432.1	1	128000000	128250000	0.421064	2079	99.5 percentile	SPATA19, IGSF9B, JAM3	-	YES
NC_091447.1	10	66250000	66500000	0.418267	3017	99.5 percentile	ACP5, ELAVL3, ELOF1, DOCK6, TSPAN16, PRKCSH, SWSAP1, YJEFN3, ATP13A1, RGL3, ODAD3, TMEM205, TSSK6, PLPPR2, RAB3D, ECSIT, GMIP, PBX4, CCDC159, EPOR, CNN1, CILP2, LPAR2, GATAD2A, ZNF653	PBX4, CILP2, GATAD2A, ZNF653	-
NC_091438.1	13	67250000	67500000	0.4178	2390	99.5 percentile	COL11A1	COL11A1	YES
NC_091436.1	12	48000000	48250000	0.417524	1984	99.5 percentile	-	-	-
NC_091436.1	12	37750000	38000000	0.416658	1934	99.5 percentile	AKAP7	AKAP7	-
NC_091433.1	2	160250000	160500000	0.413257	653	99.5 percentile	KCNG3, EML4, COX7A2L	KCNG3, EML4, COX7A2L	YES
NC_091438.1	13	67500000	67750000	0.410444	2647	99.5 percentile	COL11A1	COL11A1	YES
NC_091432.1	1	127750000	128000000	0.409113	2122	99.5 percentile	OPCML, SPATA19	OPCML	YES
NC_091435.1	14	77000000	77250000	0.409095	1498	99.5 percentile	GTF2E1, HGD, NDUFB4, RABL3, FSTL1	GTF2E1, FSTL1	-
NC_091436.1	12	98500000	98750000	0.408136	1638	99.5 percentile	CD109	CD109	-
NC_091432.1	1	69250000	69500000	0.407212	1711	99.5 percentile	NDUFC2, GAB2, ALG8, LOC103349871, KCTD21, USP35, THRSP	GAB2	-
NC_091434.1	7	126750000	127000000	0.406408	2346	99.5 percentile	-	-	-
NC_091436.1	12	56750000	57000000	0.402846	1386	99.5 percentile	LOC127493249	-	-
NC_091444.1	16	28250000	28500000	0.399599	1400	99.5 percentile	PROX1	PROX1	-
NC_091436.1	12	38000000	38250000	0.399417	2018	99.5 percentile	EPB41L2, AKAP7	EPB41L2, AKAP7	-
NC_091436.1	12	46250000	46500000	0.399017	1811	99.5 percentile	TRDN, NKAIN2	NKAIN2	-
NC_091432.1	1	154750000	155000000	0.398146	1853	99.5 percentile	-	-	-
NC_091448.1	19	51250000	51500000	0.397713	2484	99.5 percentile	ZNF232, VMO1, ARRB2, TM4SF5, SLC25A11, MINK1, GP1BA, ZFP3, MED11, CAMTA2, C17H17orf114, SPAG7, ENO3, GLTPD2, CXCL16, RNF167, PLD2, KIF1C, INCA1, PFN1, ZMYND15, CHRNE, PSMB6, C17H17orf107	GP1BA, KIF1C, CHRNE	YES
NC_091435.1	14	17250000	17500000	0.39678	3487	99.5 percentile	-	-	-
NC_091434.1	7	80000000	80250000	0.396693	1187	99.5 percentile	SLC4A10	SLC4A10	-
NC_091448.1	19	51500000	51750000	0.396199	2853	99.5 percentile	MINK1, PLD2, C17H17orf114, SLC16A13, SLC16A11, ZMYND15, TM4SF5, MED11, ALOX15, VMO1, ARRB2, ALOX12, BCL6B, BACC1, PSMB6, RNASEK, PELP1, GLTPD2, CXCL16	SLC16A11, ALOX12, BCL6B	YES
NC_091433.1	2	83750000	84000000	0.395427	3079	99.5 percentile	-	-	-
NC_091432.1	1	68500000	68750000	0.394586	1090	99.5 percentile	AQP11, LOC100349807, CLNS1A, PAK1, LOC100351807	CLNS1A, PAK1	-
NC_091439.1	15	64250000	64500000	0.389952	3098	99.5 percentile	PPP3CA	PPP3CA	-
NC_091439.1	15	64500000	64750000	0.38755	1589	99.5 percentile	-	-	-

## Sheet: Table S4
Table S4. Differentiated genomic regions in Netherland Dwarf (dw/dw) rabbits. This population was compared with other domestic non-dwarf populations grouped together, including Belgian Hare, Champagne d’Argent, Dutch, Flemish Giant, French Lop, New Zealand White.
Chromosome (NCBI)	Chromosome	Start (bp)	End (bp)	FST	SNPs in window (n.)	Top window	Genes in extended window (±125Kpb)	Genes related to height (GWAS catalog)	Genes reported in windows identified by Carneiro et al. (2017)
NC_091433.1	2	161250000	161500000	0.76242	1677	Top 21 (99.8th percentile)	-	-	-
NC_091435.1	14	99000000	99250000	0.748326	1503	Top 21 (99.8th percentile)	TTC14, CCDC39	-	-
NC_091435.1	14	95000000	95250000	0.671686	1700	Top 21 (99.8th percentile)	TMEM41A, LIPH, MAP3K13, EHHADH, SENP2	TMEM41A, LIPH, MAP3K13, SENP2	YES
NC_091433.1	2	49250000	49500000	0.647288	2304	Top 21 (99.8th percentile)	NEFM, NEFL, LOC100353333	NEFL	-
NC_091439.1	15	80500000	80750000	0.629467	2329	Top 21 (99.8th percentile)	-	-	-
NC_091439.1	15	80000000	80250000	0.621326	1660	Top 21 (99.8th percentile)	CDS1, WDFY3	CDS1	YES
NC_091439.1	15	80250000	80500000	0.60468	1295	Top 21 (99.8th percentile)	WDFY3, LOC100350768	-	YES
NC_091439.1	15	91750000	92000000	0.596511	1643	Top 21 (99.8th percentile)	CXCL1, MTHFD2L, LOC100354804, LOC100008921, CXCL8, GRO-A, LOC127483196, PPBP, LOC100008716	CXCL8	YES
NC_091434.1	7	64750000	65000000	0.595932	2358	Top 21 (99.8th percentile)	MTX2, LOC138848975	-	-
NC_091439.1	15	79750000	80000000	0.59238	2747	Top 21 (99.8th percentile)	CDS1, WDFY3, NKX6-1	CDS1, NKX6-1	YES
NC_091439.1	15	82750000	83000000	0.59017	3226	Top 21 (99.8th percentile)	LOC127483188, LOC127483186, THAP9, COPS4, PLAC8, LIN54, SEC31A, COQ2	SEC31A	YES
NC_091432.1	1	211250000	211500000	0.579775	2771	Top 21 (99.8th percentile)	KLF4	KLF4	YES
NC_091433.1	2	1750000	2000000	0.578294	1059	Top 21 (99.8th percentile)	GRK4, HTT, RGS12, NOP14, MSANTD1	RGS12, NOP14	YES
NC_091433.1	2	13250000	13500000	0.571595	1895	Top 21 (99.8th percentile)	LCORL	LCORL	YES
NC_091439.1	15	79000000	79250000	0.569774	2630	Top 21 (99.8th percentile)	-	-	-
NC_091433.1	2	13000000	13250000	0.562313	1030	Top 21 (99.8th percentile)	NCAPG, DCAF16, FAM184B, LCORL	NCAPG, DCAF16, FAM184B, LCORL	YES
NC_091442.1	4	31250000	31500000	0.561	1148	Top 21 (99.8th percentile)	-	-	-
NC_091433.1	2	161500000	161750000	0.55372	2220	Top 21 (99.8th percentile)	-	-	-
NC_091439.1	15	78250000	78500000	0.552606	3049	Top 21 (99.8th percentile)	HSD17B13, HSD17B11, HELQ, NUDT9, SCPPPQ1, SPARCL1, DSPP	HSD17B13, SPARCL1, DSPP	YES
NC_091439.1	15	80750000	81000000	0.548013	2896	Top 21 (99.8th percentile)	ARHGAP24	ARHGAP24	YES
NC_091439.1	15	79500000	79750000	0.547118	1789	Top 21 (99.8th percentile)	NKX6-1	NKX6-1	YES
NC_091438.1	13	67250000	67500000	0.541292	2189	99.5 percentile	COL11A1	COL11A1	YES
NC_091439.1	15	14750000	15000000	0.54033	2885	99.5 percentile	IQCM	-	-
NC_091436.1	12	21000000	21250000	0.540066	2035	99.5 percentile	-	-	-
NC_091439.1	15	78500000	78750000	0.537981	2627	99.5 percentile	HSD17B13, HSD17B11, HELQ, GPAT3, ABRAXAS1, MRPS18C	HSD17B13	YES
NC_091436.1	12	20750000	21000000	0.537514	708	99.5 percentile	STXBP5	-	-
NC_091442.1	4	31500000	31750000	0.529983	1020	99.5 percentile	BMP2	BMP2	-
NC_091439.1	15	78750000	79000000	0.527272	3095	99.5 percentile	GPAT3	-	-
NC_091433.1	2	160250000	160500000	0.524213	678	99.5 percentile	KCNG3, EML4, COX7A2L	KCNG3, EML4, COX7A2L	YES
NC_091440.1	8	89000000	89250000	0.523245	657	99.5 percentile	MICAL3, USP18, TUBA8, LOC100354742, PEX26	MICAL3	-
NC_091439.1	15	79250000	79500000	0.522974	2503	99.5 percentile	-	-	-
NC_091437.1	3	30250000	30500000	0.521754	2637	99.5 percentile	ARHGAP26, FGF1	ARHGAP26, FGF1	-
NC_091450.1	6	5250000	5500000	0.520582	2100	99.5 percentile	ORYCUNV1R1613, LOC138847079, LOC100350366, ORYCUNV1R1635	-	-
NC_091433.1	2	1500000	1750000	0.516327	1729	99.5 percentile	ADD1, GRK4, TNIP2, MFSD10, HTT, NOP14, SH3BP2, FAM193A	NOP14	YES
NC_091442.1	4	31000000	31250000	0.515788	1741	99.5 percentile	CRLS1, LOC100341416, FERMT1, LRRN4, MCM8	-	-
NC_091439.1	15	14500000	14750000	0.515739	2499	99.5 percentile	IQCM, DCLK2	-	YES
NC_091432.1	1	134000000	134250000	0.510609	722	99.5 percentile	LOC108178954, LOC100353215, LOC100353975, LOC100353727, LOC100353475, FRMD3	FRMD3	YES
NC_091447.1	10	36000000	36250000	0.51017	2408	99.5 percentile	-	-	-
NC_091437.1	3	58750000	59000000	0.507723	1970	99.5 percentile	UBTD2, SH3PXD2B, STK10, FBXW11, EFCAB9	UBTD2, SH3PXD2B, STK10, FBXW11	YES
NC_091439.1	15	82250000	82500000	0.506319	2298	99.5 percentile	KLHL8, AFF1, C8H4orf36	AFF1	YES
NC_091438.1	13	67500000	67750000	0.499166	2401	99.5 percentile	COL11A1	COL11A1	YES
NC_091435.1	14	99500000	99750000	0.497011	1097	99.5 percentile	-	-	-
NC_091442.1	4	61750000	62000000	0.494291	2642	99.5 percentile	-	-	-
NC_091434.1	7	52750000	53000000	0.49318	3630	99.5 percentile	CALCRL, TFPI	-	YES
NC_091439.1	15	92500000	92750000	0.492357	1360	99.5 percentile	COX18, ANKRD17	COX18, ANKRD17	YES
NC_091439.1	15	15250000	15500000	0.490358	1215	99.5 percentile	IQCM	-	-
NC_091439.1	15	103750000	104000000	0.490232	2912	99.5 percentile	LOC100346642	-	-
NC_091436.1	12	133500000	133750000	0.488221	3157	99.5 percentile	CLPSL1, CLPSL2, CLPS, MAPK14, MAPK13, SLC26A8, LHFPL5, ARMC12, SRPK1	CLPSL1, CLPSL2, MAPK14, MAPK13, SLC26A8, ARMC12, SRPK1	YES
NC_091433.1	2	189000000	189250000	0.486099	3863	99.5 percentile	-	-	-
NC_091433.1	2	2000000	2250000	0.485927	2353	99.5 percentile	HMX1, RGS12, LRPAP1, ADRA2C, HTT, DOK7, HGFAC, MSANTD1	HMX1, RGS12, DOK7, HGFAC	YES
NC_091440.1	8	88750000	89000000	0.485445	826	99.5 percentile	LOC100356508, USP18, TUBA8, LOC100354742, PEX26	-	-
NC_091445.1	11	500000	750000	0.484643	2383	99.5 percentile	HMGCR, POC5, ANKDD1B, ANKRD31, CERT1, POLK	POC5, ANKDD1B, CERT1	-

## Sheet: Table S5
Table S5. Differentiated genomic regions in Dwarf Lop rabbits. This population was compared with other domestic non-dwarf populations grouped together, including Belgian Hare, Champagne d’Argent, Dutch, Flemish Giant, French Lop, New Zealand White. New Zealand White).
Chromosome (NCBI)	Chromosome	Start (bp)	End (bp)	FST	SNPs in window (n.)	Top window	Genes in extended window (±125Kpb)	Genes related to height (GWAS catalog)	Genes reported in windows identified by Carneiro et al. (2017)
NC_091433.1	2	500000	750000	0.598365	794	Top 21 (99.8th percentile)	MAEA, SPON2, SLBP, UVSSA, LOC138848421, TACC3, TMEM129, NKX1-1, LETM1, CTBP1, NSD2, FGFR3	SPON2, SLBP, TACC3, TMEM129, NKX1-1, LETM1, NSD2, FGFR3	-
NC_091433.1	2	750000	1000000	0.694263	1159	Top 21 (99.8th percentile)	TACC3, NICOL1, NELFA, LETM1, POLN, NSD2, NAT8L, FGFR3	TACC3, NELFA, LETM1, POLN, NSD2, FGFR3	YES
NC_091433.1	2	1000000	1250000	0.634724	1080	Top 21 (99.8th percentile)	CFAP99, POLN, ZFYVE28, MXD4, HAUS3	CFAP99, POLN, ZFYVE28, MXD4, HAUS3	YES
NC_091433.1	2	3250000	3500000	0.437491	2429	Top 21 (99.8th percentile)	BLOC1S4, MAN2B2, LOC138848763, KIAA0232, S100P, CFAP184, LOC138848764, PPP2R2C, LOC100344712, TBC1D14	BLOC1S4, KIAA0232, PPP2R2C, TBC1D14	-
NC_091433.1	2	12750000	13000000	0.512074	2193	Top 21 (99.8th percentile)	MED28, QDPR, LAP3, DCAF16, NCAPG, CLRN2, LCORL, FAM184B	MED28, DCAF16, NCAPG, LCORL, FAM184B	YES
NC_091433.1	2	13000000	13250000	0.693081	1182	Top 21 (99.8th percentile)	NCAPG, DCAF16, FAM184B, LCORL	NCAPG, DCAF16, FAM184B, LCORL	YES
NC_091433.1	2	13250000	13500000	0.566929	2054	Top 21 (99.8th percentile)	LCORL	LCORL	YES
NC_091437.1	3	84500000	84750000	0.522255	1369	Top 21 (99.8th percentile)	NO_GENES	-	-
NC_091437.1	3	136250000	136500000	0.456087	2477	Top 21 (99.8th percentile)	NO_GENES	-	-
NC_091442.1	4	31500000	31750000	0.482905	1245	Top 21 (99.8th percentile)	BMP2	BMP2	-
NC_091440.1	8	47500000	47750000	0.487895	2604	Top 21 (99.8th percentile)	NO_GENES	-	-
NC_091440.1	8	47750000	48000000	0.45734	2829	Top 21 (99.8th percentile)	NO_GENES	-	-
NC_091436.1	12	37750000	38000000	0.523579	2226	Top 21 (99.8th percentile)	AKAP7	AKAP7	-
NC_091436.1	12	47250000	47500000	0.437227	2000	Top 21 (99.8th percentile)	FABP7, SMPDL3A, PKIB, CLVS2	PKIB	YES
NC_091436.1	12	57000000	57250000	0.445318	2509	Top 21 (99.8th percentile)	LOC127493249	-	-
NC_091436.1	12	133500000	133750000	0.448171	3174	Top 21 (99.8th percentile)	CLPSL1, CLPSL2, CLPS, MAPK14, MAPK13, SLC26A8, LHFPL5, ARMC12, SRPK1	CLPSL1, CLPSL2, MAPK14, MAPK13, SLC26A8, ARMC12, SRPK1	YES
NC_091436.1	12	150500000	150750000	0.474559	3179	Top 21 (99.8th percentile)	NO_GENES	-	-
NC_091436.1	12	160250000	160500000	0.44354	3288	Top 21 (99.8th percentile)	TFAP2A, LOC100357230	-	-
NC_091435.1	14	99500000	99750000	0.46603	1429	Top 21 (99.8th percentile)	NO_GENES	-	-
NC_091446.1	18	61000000	61250000	0.459051	2931	Top 21 (99.8th percentile)	LOC108178480, VPS26A, HKDC1, HK1, TSPAN15, SUPV3L1, SRGN, TACR2	HKDC1, HK1, TSPAN15, SUPV3L1, SRGN	-
NC_091446.1	18	64250000	64500000	0.477669	2926	Top 21 (99.8th percentile)	P4HA1, ECD, DNAJC9, ANXA7, MRPS16, NUDT13, LOC108175407, CFAP70, LOC100343030, FAM149B1	P4HA1, ECD, ANXA7, CFAP70	-
NC_091443.1	17	34000000	34250000	0.435253	2402	99.5 percentile	LRFN5	LRFN5	-
NC_091433.1	2	16250000	16500000	0.432771	2116	99.5 percentile	KCNIP4	KCNIP4	-
NC_091432.1	1	106750000	107000000	0.431659	2102	99.5 percentile	LOC100357107	-	-
NC_091437.1	3	100500000	100750000	0.430599	2146	99.5 percentile	CRISPLD1, PI15	CRISPLD1, PI15	-
NC_091434.1	7	82250000	82500000	0.430537	1350	99.5 percentile	BAZ2B, LOC100338139, MARCHF7	-	-
NC_091433.1	2	35250000	35500000	0.427256	2919	99.5 percentile	LIMCH1, PHOX2B	LIMCH1	-
NC_091437.1	3	67500000	67750000	0.427193	447	99.5 percentile	RASGEF1C, TBC1D9B, SQSTM1, MAML1, RNF130, LTC4S, MGAT4B, MRNIP, CANX	RASGEF1C, TBC1D9B, RNF130	-
NC_091440.1	8	48000000	48250000	0.425317	1739	99.5 percentile	NO_GENES	-	-
NC_091446.1	18	83500000	83750000	0.425216	3030	99.5 percentile	LOC100352112, LOC100352364, ALOX5, LOC100344756, MARCHF8, LOC100344000, LOC100345016, LOC138845487, LOC100343747	MARCHF8	-
NC_091432.1	1	64500000	64750000	0.424886	2141	99.5 percentile	P2RY2, FCHSD2, RELT, P2RY6, ARHGEF17	FCHSD2	-
NC_091445.1	11	47750000	48000000	0.424526	2621	99.5 percentile	LOC127492839, CDH18	CDH18	-
NC_091445.1	11	47000000	47250000	0.423751	3370	99.5 percentile	NO_GENES	-	-
NC_091437.1	3	57250000	57500000	0.418275	2732	99.5 percentile	KCNMB1, LCP2, KCNIP1	-	YES
NC_091442.1	4	53500000	53750000	0.418158	1930	99.5 percentile	CERS5, FAM186A, LIMA1, ASIC1, ATF1, GPD1, SMARCD1, COX14	CERS5, FAM186A, LIMA1, ASIC1, ATF1	-
NC_091448.1	19	31250000	31500000	0.41712	3227	99.5 percentile	MMD, TMEM100, PCTP, SMIM36	MMD, TMEM100, PCTP	-
NC_091446.1	18	9250000	9500000	0.416883	3931	99.5 percentile	FGFR2, ATE1	FGFR2, ATE1	-
NC_091437.1	3	68500000	68750000	0.416536	1024	99.5 percentile	ZNF354C, ZNF354B, ADAMTS2, ZFP2, LOC103352420, LOC103352431, PROP1, LOC100344772, GRM6, ZNF454	ZNF354C, ADAMTS2, ZNF454	-
NC_091436.1	12	47500000	47750000	0.412659	2363	99.5 percentile	HSF2, SERINC1, PKIB	PKIB	YES
NC_091433.1	2	250000	500000	0.40904	1024	99.5 percentile	MAEA, SPON2, PCGF3, UVSSA, LOC138848421, SLC49A3, DGKQ, FGFRL1, NKX1-1, SLC26A1, CPLX1, GAK, CTBP1, TMEM175, IDUA, RNF212	SPON2, PCGF3, FGFRL1, NKX1-1, GAK, RNF212	-
NC_091435.1	14	110250000	110500000	0.408761	2464	99.5 percentile	LRRC34, SEC62, SAMD7, PHC3, GPR160, LRRIQ4	LRRC34, PHC3	-
NC_091436.1	12	40000000	40250000	0.408184	2897	99.5 percentile	LAMA2	LAMA2	-
NC_091436.1	12	45250000	45500000	0.407406	3324	99.5 percentile	NKAIN2	NKAIN2	-
NC_091443.1	17	33500000	33750000	0.405744	2394	99.5 percentile	NO_GENES	-	-
NC_091440.1	8	133250000	133500000	0.405285	4015	99.5 percentile	GXYLT1	GXYLT1	-
NC_091436.1	12	47000000	47250000	0.404709	1569	99.5 percentile	CLVS2	-	YES
NC_091442.1	4	66500000	66750000	0.403435	1869	99.5 percentile	KICS2, C11H12orf56, XPOT, TBK1	XPOT	-
NC_091446.1	18	9500000	9750000	0.403419	3083	99.5 percentile	FGFR2	FGFR2	-
NC_091436.1	12	38000000	38250000	0.402003	2247	99.5 percentile	EPB41L2, AKAP7	EPB41L2, AKAP7	-
NC_091436.1	12	56750000	57000000	0.401645	1681	99.5 percentile	LOC127493249	-	-
NC_091432.1	1	146250000	146500000	0.399763	3373	99.5 percentile	OMD, ASPN, ECM2, OGN, NOL8, IPPK, CENPP	ASPN, ECM2, NOL8, IPPK, CENPP	-
NC_091446.1	18	63000000	63250000	0.399026	2393	99.5 percentile	CDH23, PSAP, C15H10orf105, SPOCK2, VSIR, CHST3, ASCC1	CDH23, SPOCK2, CHST3, ASCC1	-

## Sheet: Table S6
Table S6. Differentiated genomic regions detected by comparing Dwarf Lop against Netherland Dwarf (Dw/dw and dw/dw) breeds.
Chromosome (NCBI)	Chromosome	Start (bp)	End (bp)	FST	SNPs in window (n.)	Top window	Genes in extended window (±125Kpb)	Genes related to height (GWAS catalog)	Genes reported in windows identified by Carneiro et al. (2017)
NC_091449.1	5	34250000	34500000	0.645894	2351	Top 21 (99.8th percentile)	NKD1, SNX20, CYLD, NOD2	NKD1, CYLD	-
NC_091447.1	10	36000000	36250000	0.639182	2380	Top 21 (99.8th percentile)	NO_GENES	-	-
NC_091437.1	3	60000000	60250000	0.585112	2507	Top 21 (99.8th percentile)	BOD1	BOD1	-
NC_091446.1	18	9000000	9250000	0.582372	2008	Top 21 (99.8th percentile)	TACC2, NSMCE4A, LOC127484174, ATE1	TACC2, ATE1	-
NC_091448.1	19	23250000	23500000	0.576049	1328	Top 21 (99.8th percentile)	CISD3, FBXO47, PCGF2, PSMB3, CACNB1, EPOP, RPL23, LASP1, CWC25, SPMAP1, MLLT6, PLXDC1, PIP4K2B	FBXO47, PCGF2, PSMB3, CACNB1, EPOP, LASP1, CWC25, PLXDC1, PIP4K2B	-
NC_091437.1	3	74000000	74250000	0.571566	1651	Top 21 (99.8th percentile)	SNTG1	SNTG1	-
NC_091437.1	3	59000000	59250000	0.563479	2217	Top 21 (99.8th percentile)	UBTD2, SH3PXD2B, NEURL1B	UBTD2, SH3PXD2B, NEURL1B	YES
NC_091439.1	15	97750000	98000000	0.55612	2131	Top 21 (99.8th percentile)	UBA6, STAP1, CENPC	UBA6	-
NC_091439.1	15	97250000	97500000	0.542366	2115	Top 21 (99.8th percentile)	LOC100344752, LOC100344499, LOC100343994, TMPRSS11A, TMPRSS11D, TMPRSS11F	-	-
NC_091437.1	3	68500000	68750000	0.539314	1007	Top 21 (99.8th percentile)	ZNF354C, ZNF354B, ADAMTS2, ZFP2, LOC103352420, LOC103352431, PROP1, LOC100344772, GRM6, ZNF454	ZNF354C, ADAMTS2, ZNF454	-
NC_091442.1	4	66500000	66750000	0.534672	1830	Top 21 (99.8th percentile)	KICS2, C11H12orf56, XPOT, TBK1	XPOT	-
NC_091451.1	20	37750000	38000000	0.532092	2338	Top 21 (99.8th percentile)	ITPK1, LGMN, CHGA, SLC24A4, RIN3, GOLGA5	ITPK1, CHGA, SLC24A4, RIN3	-
NC_091439.1	15	97000000	97250000	0.531085	1850	Top 21 (99.8th percentile)	YTHDC1, LOC100355142, LOC100354881, LOC100344499, LOC100343994, TMPRSS11F	YTHDC1	-
NC_091442.1	4	30500000	30750000	0.53047	2029	Top 21 (99.8th percentile)	SHLD1, GPCPD1	SHLD1, GPCPD1	-
NC_091448.1	19	31500000	31750000	0.530356	2524	Top 21 (99.8th percentile)	TMEM100, PCTP, ANKFN1	TMEM100, PCTP, ANKFN1	-
NC_091439.1	15	104500000	104750000	0.52902	3385	Top 21 (99.8th percentile)	LOC138843290	-	-
NC_091437.1	3	75000000	75250000	0.528822	1694	Top 21 (99.8th percentile)	SNTG1	SNTG1	-
NC_091438.1	13	43250000	43500000	0.528396	1094	Top 21 (99.8th percentile)	ENTREP3, ADAM15, SLC50A1, PKLR, THBS3, MTX1, GBA1, DPM3, ASH1L, SCAMP3, ZBTB7B, MUC1, EFNA4, EFNA3, EFNA1, TRIM46, FDPS, HCN3, KRTCAP2, RUSC1, CLK2, DCST2, DCST1	ADAM15, SLC50A1, THBS3, FDPS, KRTCAP2, RUSC1, DCST2, DCST1	-
NC_091448.1	19	31250000	31500000	0.528291	2470	Top 21 (99.8th percentile)	MMD, TMEM100, PCTP, SMIM36	MMD, TMEM100, PCTP	-
NC_091437.1	3	60500000	60750000	0.52627	3289	Top 21 (99.8th percentile)	CPEB4, NSG2, C6H5orf47	CPEB4	YES
NC_091447.1	10	59250000	59500000	0.526048	1392	Top 21 (99.8th percentile)	DIRAS1, TBXA2R, NMRK2, DOHH, MAP2K2, MFSD12, CACTIN, GIPC3, LINGO3, ZFR2, MRPL54, TEKTIP1, DAPK3, HMG20B, SGTA, RAX2, ZBTB7A, PEAK3, LSM7, THOP1, SLC39A3, TJP3, ATCAY, APBA3, PIP5K1C, FZR1, OAZ1, PIAS4, SPPL2B, MATK, EEF2	MAP2K2, MFSD12, MRPL54, TEKTIP1, HMG20B, ZBTB7A, PEAK3, THOP1, EEF2	-
NC_091446.1	18	64250000	64500000	0.517402	2793	99.5 percentile	P4HA1, ECD, DNAJC9, ANXA7, MRPS16, NUDT13, LOC108175407, CFAP70, LOC100343030, FAM149B1	P4HA1, ECD, ANXA7, CFAP70	-
NC_091448.1	19	65250000	65500000	0.512548	473	99.5 percentile	LOC138846302, LOC138845933, LOC100339379, LOC138845934, LOC127489828, LOC100357329	-	-
NC_091440.1	8	32250000	32500000	0.510867	1958	99.5 percentile	NO_GENES	-	-
NC_091439.1	15	96250000	96500000	0.509688	1673	99.5 percentile	LOC138843067, LOC100342219, LOC138843315, LOC100341030, LOC138843005, LOC138843006, UGT2B16, LOC138843003, LOC100340772	-	-
NC_091437.1	3	59500000	59750000	0.509651	1653	99.5 percentile	RPL26L1, ERGIC1, CREBRF, ATP6V0E1, BNIP1, NKX2-5	RPL26L1, ERGIC1, CREBRF, BNIP1	YES
NC_091438.1	13	42500000	42750000	0.509413	1595	99.5 percentile	SMG5, SLC25A44, PMF1, GLMP, BGLAP, CCT3, RAB25, ARHGEF2, RXFP4, UBQLN4, PAQR6, TMEM79, SSR2, TSACC, SEMA4A, LMNA, LAMTOR2, MEX3A	PMF1, CCT3, LMNA	-
NC_091439.1	15	94250000	94500000	0.506508	1937	99.5 percentile	SLC4A4	SLC4A4	-
NC_091447.1	10	59750000	60000000	0.505231	2018	99.5 percentile	TNFAIP8L1, TLE2, TLE6, TLE5, CHAF1A, PLIN4, PLIN5, SEMA6B, PLIN3, TICAM1, SH3GL1, DPP9, YJU2, UBXN6, FEM1A, MPND, SIRT6, ARRDC5, ANKRD24, SHD, LOC138845750, LRG1, UHRF1, FSD1, HDGFL2, CREB3L3, MYDGF, EBI3	TNFAIP8L1, CHAF1A, PLIN4, PLIN5, SH3GL1, DPP9, UBXN6, FEM1A, SIRT6, ARRDC5, UHRF1, HDGFL2, CREB3L3, MYDGF	-
NC_091437.1	3	59750000	60000000	0.505196	1932	99.5 percentile	CREBRF, STC2, BNIP1, NKX2-5	CREBRF, STC2, BNIP1	YES
NC_091439.1	15	59500000	59750000	0.50456	1775	99.5 percentile	INTS12, GSTCD, PPA2, ARHGEF38, LOC103350805	PPA2, ARHGEF38	-
NC_091439.1	15	60000000	60250000	0.503646	2392	99.5 percentile	TET2	TET2	-
NC_091447.1	10	35250000	35500000	0.503074	2326	99.5 percentile	NO_GENES	-	-
NC_091446.1	18	42750000	43000000	0.502724	1441	99.5 percentile	PTEN, KLLN, ATAD1, PAPSS2	PTEN, ATAD1, PAPSS2	-
NC_091436.1	12	19500000	19750000	0.501894	2688	99.5 percentile	SASH1	SASH1	-
NC_091449.1	5	27250000	27500000	0.501768	1124	99.5 percentile	NO_GENES	-	-
NC_091440.1	8	136500000	136750000	0.499974	954	99.5 percentile	ARID2, SCAF11	ARID2, SCAF11	-
NC_091442.1	4	65500000	65750000	0.499646	2182	99.5 percentile	AVPR1A, LOC100344901	AVPR1A	-
NC_091443.1	17	22750000	23000000	0.497767	2107	99.5 percentile	NO_GENES	-	-
NC_091440.1	8	137500000	137750000	0.493702	1352	99.5 percentile	VDR, HDAC7, ASB8, SLC48A1, SENP1, RPAP3, PFKM, LOC103346175, RAPGEF3, COL2A1, CCDC184, ENDOU	HDAC7, SENP1, RPAP3, PFKM, RAPGEF3, COL2A1	-
NC_091442.1	4	114250000	114500000	0.493545	2323	99.5 percentile	IL2RB, KCTD17, CDC42EP1, CARD10, C1QTNF6, MPST, TMPRSS6, GGA1, SSTR3, MFNG, LGALS2, RAC2, CYTH4, ELFN2	C1QTNF6	-
NC_091435.1	14	99250000	99500000	0.492392	2098	99.5 percentile	NO_GENES	-	-
NC_091440.1	8	26250000	26500000	0.491605	4535	99.5 percentile	NO_GENES	-	-
NC_091439.1	15	53500000	53750000	0.487359	2123	99.5 percentile	NO_GENES	-	-
NC_091447.1	10	67000000	67250000	0.485034	1939	99.5 percentile	AP1M2, TYK2, EIF3G, LOC103345713, RAVER1, RDH8, ANGPTL6, S1PR2, DNMT1, S1PR5, CDC37, ICAM5, ICAM4, ICAM3, ICAM1, SLC44A2, KRI1, CDKN2D, ZGLP1, MRPL4, ATG4D, LOC100346672, KEAP1, SHFL, FDX2, PDE4A	AP1M2, TYK2, EIF3G, RAVER1, DNMT1, ICAM1, SLC44A2, MRPL4	-
NC_091433.1	2	174500000	174750000	0.485008	1457	99.5 percentile	BABAM2, FOSL2, PLB1	BABAM2, FOSL2, PLB1	-
NC_091449.1	5	27500000	27750000	0.484677	645	99.5 percentile	NO_GENES	-	-
NC_091440.1	8	133500000	133750000	0.484296	1730	99.5 percentile	PPHLN1, ZCRB1, GXYLT1, YAF2	GXYLT1, YAF2	-
NC_091444.1	16	70000000	70250000	0.482456	2229	99.5 percentile	CCDC3, OPTN, CAMK1D	CCDC3, OPTN, CAMK1D	-
NC_091435.1	14	17250000	17500000	0.481099	3292	99.5 percentile	NO_GENES	-	-
NC_091447.1	10	39500000	39750000	0.477369	2601	99.5 percentile	NO_GENES	-	-
NC_091447.1	10	66750000	67000000	0.477346	2387	99.5 percentile	SLC44A2, CDKN2D, TMED1, AP1M2, QTRT1, CARM1, S1PR5, PDE4A, KEAP1, ATG4D, DNM2, C16H19orf38, YIPF2, SMARCA4, ILF3, KRI1	SLC44A2, AP1M2, QTRT1, CARM1, DNM2, SMARCA4, ILF3	-

## Sheet: Table S7
Table S7. Differentiated genomic regions detected by comparing Dwarf Lop and Netherland Dwarf (Dw/dw and dw/dw) breeds against all other domestic breeds.
Chromosome (NCBI)	Chromosome	Start (bp)	End (bp)	FST	SNPs in window (n.)	Top window	Genes in extended window (±125Kpb)	Genes related to height (GWAS catalog)	Genes reported in windows identified by Carneiro et al. (2017)	Genes reported in windows identified by Ballan et al. (2022)
NC_091433.1	2	13000000	13250000	0.540678	1345	Top 21 (99.8th percentile)	NCAPG, DCAF16, FAM184B, LCORL	NCAPG, DCAF16, FAM184B, LCORL	YES	YES
NC_091433.1	2	13250000	13500000	0.495075	2247	Top 21 (99.8th percentile)	LCORL	LCORL	YES	YES
NC_091433.1	2	1000000	1250000	0.442895	2286	Top 21 (99.8th percentile)	ZFYVE28, HAUS3, CFAP99, POLN, RNF4, MXD4, FAM193A	ZFYVE28, HAUS3, CFAP99, POLN, MXD4	YES
NC_091439.1	15	82750000	83000000	0.44219	3622	Top 21 (99.8th percentile)	LOC127483188, LOC127483186, THAP9, COPS4, SCD5, PLAC8, LIN54, SEC31A, COQ2	SCD5, SEC31A	YES
NC_091433.1	2	12750000	13000000	0.434221	2359	Top 21 (99.8th percentile)	MED28, QDPR, LAP3, DCAF16, NCAPG, CLRN2, LCORL, FAM184B	MED28, DCAF16, NCAPG, LCORL, FAM184B	YES	YES
NC_091433.1	2	750000	1000000	0.419257	1507	Top 21 (99.8th percentile)	ZFYVE28, TACC3, MXD4, NICOL1, NELFA, LETM1, HAUS3, POLN, NSD2, NAT8L, FGFR3	ZFYVE28, TACC3, MXD4, NELFA, LETM1, HAUS3, POLN, NSD2, FGFR3	YES
NC_091436.1	12	47250000	47500000	0.405333	2020	Top 21 (99.8th percentile)	FABP7, SMPDL3A, PKIB, CLVS2	PKIB	YES
NC_091432.1	1	106750000	107000000	0.384782	2462	Top 21 (99.8th percentile)	LOC100357107, CADM1	CADM1	YES
NC_091436.1	12	133500000	133750000	0.380238	3528	Top 21 (99.8th percentile)	CLPSL1, CLPSL2, CLPS, MAPK14, FKBP5, MAPK13, SLC26A8, LHFPL5, ARMC12, SRPK1	CLPSL1, CLPSL2, MAPK14, FKBP5, MAPK13, SLC26A8, ARMC12, SRPK1	YES
NC_091433.1	2	161250000	161500000	0.369992	1989	Top 21 (99.8th percentile)	NO_GENES	-	-
NC_091436.1	12	150500000	150750000	0.367444	3241	Top 21 (99.8th percentile)	LOC127493240	-	-
NC_091442.1	4	53500000	53750000	0.360404	2046	Top 21 (99.8th percentile)	CERS5, FAM186A, LIMA1, DIP2B, ASIC1, ATF1, GPD1, SMARCD1, COX14	CERS5, FAM186A, LIMA1, DIP2B, ASIC1, ATF1	-
NC_091432.1	1	134250000	134500000	0.358295	3297	Top 21 (99.8th percentile)	LOC108178954, LOC100353975, LOC100353727, UBQLN1, IDNK, FRMD3	IDNK, FRMD3	YES	YES
NC_091436.1	12	47500000	47750000	0.352785	2452	Top 21 (99.8th percentile)	HSF2, SERINC1, PKIB	PKIB	YES
NC_091432.1	1	134000000	134250000	0.349725	917	Top 21 (99.8th percentile)	LOC108178954, LOC100353215, LOC100353975, LOC100353727, LOC100353475, FRMD3	FRMD3	YES	YES
NC_091432.1	1	128000000	128250000	0.344888	2328	Top 21 (99.8th percentile)	SPATA19, NCAPD3, IGSF9B, JAM3	NCAPD3	YES	YES
NC_091435.1	14	148000000	148250000	0.343993	942	Top 21 (99.8th percentile)	ACKR4, ACAD11	ACAD11	-
NC_091436.1	12	37750000	38000000	0.342816	2313	Top 21 (99.8th percentile)	EPB41L2, AKAP7	EPB41L2, AKAP7	-
NC_091435.1	14	8500000	8750000	0.342198	3961	Top 21 (99.8th percentile)	MORC3, LOC100348276, CLDN14, LOC100345975, DOP1B, CHAF1B, LOC138843083, LOC138842983, LOC100345716	MORC3, CLDN14, DOP1B, CHAF1B	-
NC_091445.1	11	47750000	48000000	0.33989	2730	Top 21 (99.8th percentile)	LOC127492839, CDH18	CDH18	-
NC_091438.1	13	17750000	18000000	0.334785	759	Top 21 (99.8th percentile)	LOC138850276	-	-
NC_091432.1	1	127750000	128000000	0.332969	2362	99.5 percentile	OPCML, IGSF9B, SPATA19	OPCML	YES	YES
NC_091442.1	4	31500000	31750000	0.331597	1366	99.5 percentile	BMP2	BMP2	-
NC_091443.1	17	34000000	34250000	0.331241	2554	99.5 percentile	LRFN5	LRFN5	-
NC_091432.1	1	211250000	211500000	0.33006	3063	99.5 percentile	KLF4	KLF4	YES
NC_091433.1	2	49250000	49500000	0.330024	2911	99.5 percentile	NEFM, NEFL, LOC100353333	NEFL	YES
NC_091432.1	1	210750000	211000000	0.32871	3186	99.5 percentile	ZNF462, LOC103347974, RAD23B	ZNF462, RAD23B	-
NC_091433.1	2	160750000	161000000	0.32857	3218	99.5 percentile	NO_GENES	-	-
NC_091436.1	12	47000000	47250000	0.328273	1597	99.5 percentile	FABP7, SMPDL3A, PKIB, CLVS2	PKIB	YES
NC_091435.1	14	95000000	95250000	0.327301	2012	99.5 percentile	TMEM41A, LIPH, SENP2, MAP3K13, IGF2BP2, EHHADH	TMEM41A, LIPH, SENP2, MAP3K13, IGF2BP2	YES
NC_091439.1	15	82250000	82500000	0.323972	2629	99.5 percentile	HPSE, KLHL8, AFF1, C8H4orf36	AFF1	YES
NC_091439.1	15	78500000	78750000	0.321068	2870	99.5 percentile	HSD17B13, HSD17B11, HELQ, GPAT3, ABRAXAS1, MRPS18C	HSD17B13	YES
NC_091435.1	14	16500000	16750000	0.318845	2844	99.5 percentile	MAP3K7CL, RWDD2B, CCT8, LTN1, N6AMT1, USP16	MAP3K7CL, LTN1, N6AMT1	YES
NC_091443.1	17	8750000	9000000	0.31855	3417	99.5 percentile	IGF1R, SYNM, LRRC28, TTC23	IGF1R, TTC23	-
NC_091439.1	15	14500000	14750000	0.318236	2766	99.5 percentile	IQCM, DCLK2	-	YES
NC_091435.1	14	99000000	99250000	0.318151	1921	99.5 percentile	TTC14, CCDC39	-	-
NC_091433.1	2	160500000	160750000	0.318125	3299	99.5 percentile	PKDCC, EML4	PKDCC, EML4	YES
NC_091452.1	21	21750000	22000000	0.316345	2029	99.5 percentile	LOC138847375, TTC28	TTC28	-
NC_091432.1	1	58000000	58250000	0.316337	2660	99.5 percentile	OR10A3, LMO1, LOC100341752, RIC3, EIF3F, NLRP10, TUB	LMO1, RIC3, TUB	-	YES
NC_091443.1	17	33750000	34000000	0.314022	2199	99.5 percentile	LRFN5	LRFN5	-
NC_091442.1	4	53750000	54000000	0.313515	1430	99.5 percentile	LARP4, DIP2B, ATF1, FAM186A	DIP2B, ATF1, FAM186A	-
NC_091432.1	1	219750000	220000000	0.312481	1387	99.5 percentile	ASTN2, PAPPA	ASTN2, PAPPA	-
NC_091436.1	12	45250000	45500000	0.312425	3413	99.5 percentile	NKAIN2	NKAIN2	-
NC_091434.1	7	52750000	53000000	0.310268	3986	99.5 percentile	CALCRL, TFPI	-	YES
NC_091439.1	15	78250000	78500000	0.310028	3401	99.5 percentile	HSD17B13, HSD17B11, HELQ, NUDT9, SCPPPQ1, GPAT3, SPARCL1, MRPS18C, DSPP, ABRAXAS1	HSD17B13, SPARCL1, DSPP	YES
NC_091433.1	2	161500000	161750000	0.309485	2707	99.5 percentile	NO_GENES	-	-
NC_091433.1	2	189000000	189250000	0.308093	4166	99.5 percentile	NO_GENES	-	-
NC_091436.1	12	38000000	38250000	0.307518	2356	99.5 percentile	EPB41L2, AKAP7, SMLR1	EPB41L2, AKAP7, SMLR1	-
NC_091446.1	18	40500000	40750000	0.306352	2028	99.5 percentile	LOC127484143, LOC100344091, PANK1, KIF20B	KIF20B	-
NC_091436.1	12	134000000	134250000	0.305247	2497	99.5 percentile	SCUBE3, DEF6, TULP1, PPARD, FKBP5, FANCE, RPL10A, TCP11, TEAD3, ANKS1A, ZNF76	SCUBE3, DEF6, TULP1, PPARD, FKBP5, FANCE, RPL10A, TCP11, TEAD3, ANKS1A, ZNF76	YES
NC_091433.1	2	1250000	1500000	0.305193	1624	99.5 percentile	TNIP2, ADD1, ZFYVE28, CFAP99, MFSD10, NOP14, SH3BP2, RNF4, FAM193A	ZFYVE28, CFAP99, NOP14	YES
NC_091434.1	7	64750000	65000000	0.304681	2621	99.5 percentile	HOXD8, HOXD9, HOXD4, HOXD1, HOXD10, HOXD3, MTX2, LOC138848975, HOXD11	HOXD1, HOXD3	YES

## Sheet: Table S8
Table S8. Within-breed pooled heterozygosity (HP) in Dwarf Lop and Netherland Dwarf (Dw/dw and dw/dw) breeds.
Chromosome (NCBI)	Chromosome	Start (bp)	End (bp)	Hp	SNPs in window (n.)	Breed	Genes in extended window (±125Kpb)	Genes related to height (GWAS catalog)	Top window	Shared by Dwarf Lop and Netherland Dwarf rabbits	FST: Netherland Dwarf (Dw/dw) vs non-dwarf non-wild populations (Table S3)	FST: Netherland Dwarf (dw/dw) vs non-dwarf non-wild populations (Table S4)	FST: Dwarf Lop vs non-dwarf non-wild populations (Table S5)	FST: Dwarf Lop vs Netherland Dwarf (Dw/dw and dw/dw) (Table S6)	FST: Dwarf Lop vs Netherland Dwarf (Dw/dw and dw/dw) (Table S7)	Genes reported in windows identified by Carneiro et al. (2017)
NC_091445.1	11	85000000	85250000	0.251	1017	Dwarf Lop rabbits	RNF180,LOC100355797	-	Top 21	-	-	-	-	-	-	-
NC_091448.1	19	16500000	16750000	0.254	1106	Dwarf Lop rabbits	ITGB3,EFCAB3	ITGB3,EFCAB3	Top 21	-	-	-	-	-	-	-
NC_091437.1	3	113500000	113750000	0.255	846	Dwarf Lop rabbits	MMP16	MMP16	Top 21	-	-	-	-	-	-	-
NC_091433.1	2	167750000	168000000	0.256	780	Dwarf Lop rabbits	-	-	Top 21	-	-	-	-	-	-	-
NC_091433.1	2	185250000	185500000	0.258	1161	Dwarf Lop rabbits	RAD51AP2,VSNL1	-	Top 21	-	-	-	-	-	-	-
NC_091434.1	7	160500000	160750000	0.258	1400	Dwarf Lop rabbits	-	-	Top 21	-	-	-	-	-	-	-
NC_091445.1	11	85250000	85500000	0.258	835	Dwarf Lop rabbits	RGS7BP,RNF180,LOC100355797	-	Top 21	-	-	-	-	-	-	-
NC_091436.1	12	43000000	43250000	0.258	660	Dwarf Lop rabbits	-	-	Top 21	YES	-	-	-	-	-	-
NC_091440.1	8	20750000	21000000	0.259	1192	Dwarf Lop rabbits	GPC5	GPC5	Top 21	-	-	-	-	-	-	-
NC_091435.1	14	118500000	118750000	0.259	1081	Dwarf Lop rabbits	-	-	Top 21	-	-	-	-	-	-	-
NC_091443.1	17	33500000	33750000	0.259	500	Dwarf Lop rabbits	LRFN5	LRFN5	Top 21	-	-	-	YES	-	-	-
NC_091437.1	3	109250000	109500000	0.26	730	Dwarf Lop rabbits	RALYL	-	Top 21	-	-	-	-	-	-	-
NC_091440.1	8	137500000	137750000	0.26	307	Dwarf Lop rabbits	VDR,HDAC7,H1-7,ASB8,SLC48A1,SENP1,RPAP3,LOC100346166,PFKM,LOC103346175,RAPGEF3,COL2A1,CCDC184,ENDOU,ZNF641	HDAC7,H1-7,SENP1,RPAP3,PFKM,RAPGEF3,COL2A1	Top 21	-	-	-	-	YES	-	-
NC_091436.1	12	69000000	69250000	0.261	674	Dwarf Lop rabbits	-	-	Top 21	YES	-	-	-	-	-	-
NC_091448.1	19	16250000	16500000	0.261	1253	Dwarf Lop rabbits	METTL2A,EFCAB3	METTL2A,EFCAB3	Top 21	-	-	-	-	-	-	-
NC_091437.1	3	140500000	140750000	0.262	649	Dwarf Lop rabbits	-	-	Top 21	-	-	-	-	-	-	-
NC_091437.1	3	157250000	157500000	0.262	857	Dwarf Lop rabbits	EFR3A	EFR3A	Top 21	-	-	-	-	-	-	-
NC_091434.1	7	160250000	160500000	0.262	913	Dwarf Lop rabbits	SPAM1,TMEM229A	TMEM229A	Top 21	Close (<1Mbp)	-	-	-	-	-	-
NC_091447.1	10	22250000	22500000	0.262	712	Dwarf Lop rabbits	GHRHR,ADCYAP1R1,NEUROD6,AQP1	GHRHR,ADCYAP1R1,AQP1	Top 21	-	-	-	-	-	-	-
NC_091445.1	11	84500000	84750000	0.263	763	Dwarf Lop rabbits	HTR1A	HTR1A	Top 21	-	-	-	-	-	-	-
NC_091436.1	12	68750000	69000000	0.263	737	Dwarf Lop rabbits	LOC100340499	-	Top 21	YES	-	-	-	-	-	-
NC_091440.1	8	73750000	74000000	0.264	1255	Dwarf Lop rabbits	LHFPL6,COG6	LHFPL6,COG6	-	-	-	-	-	-	-	-
NC_091435.1	14	118250000	118500000	0.264	899	Dwarf Lop rabbits	-	-	-	-	-	-	-	-	-	-
NC_091437.1	3	157000000	157250000	0.265	1424	Dwarf Lop rabbits	LOC100338385	-	-	-	-	-	-	-	-	-
NC_091440.1	8	40500000	40750000	0.265	418	Dwarf Lop rabbits	LOC138843778	-	-	-	-	-	-	-	-	-
NC_091432.1	1	61750000	62000000	0.266	1513	Dwarf Lop rabbits	LOC100349637,LOC100349633,LOC103350849,OLR96,LOC103344950,HBB2,LOC100350139,MMP26,LOC100349126,OLFR622,OR52J3,OLFR604,OLFR605,LOC100350621,OLFR68,OLR110,OR51T1,OR51G2,OR51G1,OR52E2,OR52E1,LOC100348626,LOC100351125,LOC100351379,OLFR594,OLR94,OR51A7,OLFR630,OR51L1,OLR109,OLR107,COR51P3,OLR108,LOC100351882	-	-	-	-	-	-	-	-	-
NC_091445.1	11	16500000	16750000	0.266	585	Dwarf Lop rabbits	KIAA0825,ARB2A	KIAA0825	-	-	-	-	-	-	-	-
NC_091439.1	15	30250000	30500000	0.266	1645	Dwarf Lop rabbits	-	-	-	-	-	-	-	-	-	-
NC_091442.1	4	102250000	102500000	0.267	1359	Dwarf Lop rabbits	ANKS1B,GARIN6	ANKS1B	-	-	-	-	-	-	-	-
NC_091440.1	8	20500000	20750000	0.267	805	Dwarf Lop rabbits	GPC5	GPC5	-	-	-	-	-	-	-	-
NC_091437.1	3	113250000	113500000	0.268	819	Dwarf Lop rabbits	MMP16	MMP16	-	-	-	-	-	-	-	-
NC_091434.1	7	130000000	130250000	0.268	233	Dwarf Lop rabbits	-	-	-	-	-	-	-	-	-	-
NC_091443.1	17	33750000	34000000	0.268	509	Dwarf Lop rabbits	LRFN5	LRFN5	-	-	-	-	-	-	YES	-
NC_091432.1	1	194250000	194500000	0.269	1458	Dwarf Lop rabbits	-	-	-	-	-	-	-	-	-	-
NC_091437.1	3	84000000	84250000	0.269	516	Dwarf Lop rabbits	TOX	TOX	-	-	-	-	-	-	-	-
NC_091434.1	7	144500000	144750000	0.269	605	Dwarf Lop rabbits	GNAI1	GNAI1	-	-	-	-	-	-	-	-
NC_091443.1	17	33000000	33250000	0.269	629	Dwarf Lop rabbits	-	-	-	-	-	-	-	-	-	-
NC_091445.1	11	84250000	84500000	0.27	739	Dwarf Lop rabbits	-	-	-	-	-	-	-	-	-	-
NC_091435.1	14	117750000	118000000	0.27	1191	Dwarf Lop rabbits	-	-	-	-	-	-	-	-	-	-
NC_091434.1	7	83750000	84000000	0.271	746	Dwarf Lop rabbits	UPP2,CCDC148	CCDC148	-	-	-	-	-	-	-	-
NC_091440.1	8	12250000	12500000	0.271	736	Dwarf Lop rabbits	PCCA,GGACT	GGACT	-	-	-	-	-	-	-	-
NC_091440.1	8	74500000	74750000	0.271	1521	Dwarf Lop rabbits	NHLRC3,PROSER1,STOML3,FREM2	PROSER1,STOML3,FREM2	-	-	-	-	-	-	-	-
NC_091445.1	11	52250000	52500000	0.271	427	Dwarf Lop rabbits	CDH10	CDH10	-	-	-	-	-	-	-	-
NC_091436.1	12	104750000	105000000	0.271	1333	Dwarf Lop rabbits	-	-	-	-	-	-	-	-	-	-
NC_091448.1	19	29500000	29750000	0.271	1089	Dwarf Lop rabbits	KIF2B	KIF2B	-	-	-	-	-	-	-	-
NC_091432.1	1	206750000	207000000	0.272	1537	Dwarf Lop rabbits	CYLC2	-	-	-	-	-	-	-	-	-
NC_091439.1	15	104500000	104750000	0.272	804	Dwarf Lop rabbits	LOC138843290	-	-	-	-	-	-	YES	-	-
NC_091446.1	18	35750000	36000000	0.272	485	Dwarf Lop rabbits	HELLS,LOC100349694,CYP2C1,CYP2C2,LOC138843057,LOC100345193,LOC100346305,CYP2C14	HELLS	-	-	-	-	-	-	-	-
NC_091433.1	2	167500000	167750000	0.273	654	Dwarf Lop rabbits	-	-	-	-	-	-	-	-	-	-
NC_091442.1	4	105000000	105250000	0.273	752	Dwarf Lop rabbits	DRAM1,WASHC3,IGF1,LOC127491066,PARPBP,NUP37,PMCH	DRAM1,WASHC3,IGF1,PARPBP,NUP37,PMCH	-	-	-	-	-	-	-	-
NC_091436.1	12	37750000	38000000	0.273	887	Dwarf Lop rabbits	EPB41L2,AKAP7	EPB41L2,AKAP7	Top 21	-	YES	-	YES	-	YES	-
NC_091436.1	12	70750000	71000000	0.157	681	Netherland Dwarf (Dw/dw and dw/dw) rabbits	ASCC3	ASCC3	Top 21	-	-	-	-	-	-	-
NC_091439.1	15	62000000	62250000	0.162	747	Netherland Dwarf (Dw/dw and dw/dw) rabbits	CISD2,BDH2,CENPE,SLC9B1,SLC9B2,LOC138843520	CENPE,SLC9B1	Top 21	-	-	-	-	-	-	-
NC_091434.1	7	125500000	125750000	0.168	559	Netherland Dwarf (Dw/dw and dw/dw) rabbits	LOC100352663,CNTNAP5	-	Top 21	-	-	-	-	-	-	-
NC_091436.1	12	71000000	71250000	0.172	407	Netherland Dwarf (Dw/dw and dw/dw) rabbits	ASCC3,SIM1	ASCC3,SIM1	Top 21	-	-	-	-	-	-	-
NC_091437.1	3	132750000	133000000	0.174	228	Netherland Dwarf (Dw/dw and dw/dw) rabbits	ANGPT1	ANGPT1	Top 21	-	-	-	-	-	-	-
NC_091436.1	12	69000000	69250000	0.174	270	Netherland Dwarf (Dw/dw and dw/dw) rabbits	-	-	Top 21	YES	-	-	-	-	-	-
NC_091436.1	12	71250000	71500000	0.174	506	Netherland Dwarf (Dw/dw and dw/dw) rabbits	SIM1	SIM1	Top 21	-	-	-	-	-	-	-
NC_091435.1	14	153000000	153250000	0.174	788	Netherland Dwarf (Dw/dw and dw/dw) rabbits	TBC1D5	TBC1D5	Top 21	-	-	-	-	-	-	-
NC_091432.1	1	153750000	154000000	0.175	236	Netherland Dwarf (Dw/dw and dw/dw) rabbits	RFK,GCNT1,LOC138844085,PRUNE2,PCSK5	GCNT1,PRUNE2,PCSK5	Top 21	-	-	-	-	-	-	-
NC_091434.1	7	75000000	75250000	0.175	274	Netherland Dwarf (Dw/dw and dw/dw) rabbits	SCN7A,LOC100009591,SCN9A	SCN7A	Top 21	-	-	-	-	-	-	-
NC_091436.1	12	68250000	68500000	0.175	915	Netherland Dwarf (Dw/dw and dw/dw) rabbits	-	-	Top 21	-	-	-	-	-	-	-
NC_091436.1	12	38750000	39000000	0.176	266	Netherland Dwarf (Dw/dw and dw/dw) rabbits	L3MBTL3,TMEM200A,LOC100341875,SAMD3	L3MBTL3,TMEM200A,SAMD3	Top 21	-	-	-	-	-	-	-
NC_091434.1	7	159750000	160000000	0.178	425	Netherland Dwarf (Dw/dw and dw/dw) rabbits	NDUFA5,ASB15,IQUB,WASL,LOC100337977,LOC100337723,LMOD2	ASB15	Top 21	-	-	-	-	-	-	-
NC_091436.1	12	77250000	77500000	0.178	351	Netherland Dwarf (Dw/dw and dw/dw) rabbits	-	-	Top 21	-	-	-	-	-	-	-
NC_091435.1	14	102250000	102500000	0.178	833	Netherland Dwarf (Dw/dw and dw/dw) rabbits	-	-	Top 21	-	-	-	-	-	-	-
NC_091436.1	12	68750000	69000000	0.179	308	Netherland Dwarf (Dw/dw and dw/dw) rabbits	LOC100340499	-	Top 21	YES	-	-	-	-	-	-
NC_091443.1	17	5000000	5250000	0.18	330	Netherland Dwarf (Dw/dw and dw/dw) rabbits	-	-	Top 21	-	-	-	-	-	-	-
NC_091432.1	1	90750000	91000000	0.181	255	Netherland Dwarf (Dw/dw and dw/dw) rabbits	CNTN5	CNTN5	Top 21	-	-	-	-	-	-	-
NC_091432.1	1	90250000	90500000	0.182	702	Netherland Dwarf (Dw/dw and dw/dw) rabbits	CNTN5	CNTN5	Top 21	-	-	-	-	-	-	-
NC_091434.1	7	160000000	160250000	0.182	623	Netherland Dwarf (Dw/dw and dw/dw) rabbits	LMOD2,TMEM229A,LOC100337977,SPAM1,LOC100337723,WASL	TMEM229A	Top 21	Close (<1Mbp)	-	-	-	-	-	-
NC_091436.1	12	69500000	69750000	0.182	388	Netherland Dwarf (Dw/dw and dw/dw) rabbits	GRIK2	GRIK2	-	-	-	-	-	-	-	-
NC_091436.1	12	76250000	76500000	0.182	766	Netherland Dwarf (Dw/dw and dw/dw) rabbits	MANEA	MANEA	-	-	-	-	-	-	-	-
NC_091435.1	14	152750000	153000000	0.182	1204	Netherland Dwarf (Dw/dw and dw/dw) rabbits	PLCL2,TBC1D5	PLCL2,TBC1D5	-	-	-	-	-	-	-	-
NC_091432.1	1	37500000	37750000	0.183	861	Netherland Dwarf (Dw/dw and dw/dw) rabbits	-	-	-	-	-	-	-	-	-	-
NC_091437.1	3	132500000	132750000	0.183	476	Netherland Dwarf (Dw/dw and dw/dw) rabbits	LOC100342528,ANGPT1	ANGPT1	-	-	-	-	-	-	-	-
NC_091447.1	10	48500000	48750000	0.183	586	Netherland Dwarf (Dw/dw and dw/dw) rabbits	ELAPOR2,GRM3	ELAPOR2	-	-	-	-	-	-	-	-
NC_091436.1	12	43000000	43250000	0.183	600	Netherland Dwarf (Dw/dw and dw/dw) rabbits	-	-	-	YES	-	-	-	-	-	-
NC_091436.1	12	46500000	46750000	0.183	283	Netherland Dwarf (Dw/dw and dw/dw) rabbits	TRDN	-	-	-	-	-	-	-	-	-
NC_091436.1	12	69750000	70000000	0.183	1179	Netherland Dwarf (Dw/dw and dw/dw) rabbits	GRIK2	GRIK2	-	-	-	-	-	-	-	-
NC_091436.1	12	78000000	78250000	0.183	526	Netherland Dwarf (Dw/dw and dw/dw) rabbits	-	-	-	-	-	-	-	-	-	-
NC_091432.1	1	153500000	153750000	0.184	210	Netherland Dwarf (Dw/dw and dw/dw) rabbits	GCNT1,LOC138844085,PRUNE2	GCNT1,PRUNE2	-	-	-	-	-	-	-	-
NC_091436.1	12	30500000	30750000	0.184	830	Netherland Dwarf (Dw/dw and dw/dw) rabbits	HEBP2,PERP,SMIM28,NHSL1,ARFGEF3	PERP,NHSL1,ARFGEF3	-	-	-	-	-	-	-	-
NC_091438.1	13	82750000	83000000	0.184	736	Netherland Dwarf (Dw/dw and dw/dw) rabbits	-	-	-	-	-	-	-	-	-	-
NC_091435.1	14	150500000	150750000	0.184	479	Netherland Dwarf (Dw/dw and dw/dw) rabbits	CAPN7,COL6A5,COL6A6	COL6A5,COL6A6	-	-	-	-	-	-	-	-
NC_091434.1	7	75250000	75500000	0.185	229	Netherland Dwarf (Dw/dw and dw/dw) rabbits	LOC100009591,TTC21B,SCN9A	-	-	-	-	-	-	-	-	-
NC_091435.1	14	110000000	110250000	0.186	524	Netherland Dwarf (Dw/dw and dw/dw) rabbits	PRKCI,SEC62,SAMD7,SKIL,PHC3,LOC108177974,GPR160	SKIL,PHC3	-	-	-	-	-	-	-	-
NC_091439.1	15	33250000	33500000	0.186	385	Netherland Dwarf (Dw/dw and dw/dw) rabbits	-	-	-	-	-	-	-	-	-	-
NC_091439.1	15	81250000	81500000	0.186	437	Netherland Dwarf (Dw/dw and dw/dw) rabbits	MAPK10,ARHGAP24	MAPK10,ARHGAP24	-	-	-	-	-	-	-	YES
NC_091434.1	7	69250000	69500000	0.187	420	Netherland Dwarf (Dw/dw and dw/dw) rabbits	HAT1,DYNC1I2,SLC25A12,CYBRD1	DYNC1I2,SLC25A12,CYBRD1	-	-	-	-	-	-	-	-
NC_091436.1	12	39000000	39250000	0.187	270	Netherland Dwarf (Dw/dw and dw/dw) rabbits	TMEM244,L3MBTL3,LOC100341181,SAMD3	TMEM244,L3MBTL3,SAMD3	-	-	-	-	-	-	-	-
NC_091436.1	12	56250000	56500000	0.187	1040	Netherland Dwarf (Dw/dw and dw/dw) rabbits	-	-	-	-	-	-	-	-	-	-
NC_091436.1	12	154000000	154250000	0.187	709	Netherland Dwarf (Dw/dw and dw/dw) rabbits	ZNF311,LOC108177329,LOC108177328,LOC108177327,LOC108177326,TRIM27,LOC108177330,LOC127493276,GPX5,GPX6	ZNF311,TRIM27,GPX6	-	-	-	-	-	-	-	-
NC_091432.1	1	38000000	38250000	0.188	355	Netherland Dwarf (Dw/dw and dw/dw) rabbits	KIF18A,METTL15	METTL15	-	-	-	-	-	-	-	-
NC_091433.1	2	147000000	147250000	0.188	401	Netherland Dwarf (Dw/dw and dw/dw) rabbits	LOC100353836,CCDC88A,PNPT1,RPS27A,CFAP36,MTIF2,CLHC1,LOC100358851,PPP4R3B	CCDC88A,PNPT1,CFAP36,CLHC1,PPP4R3B	-	-	-	-	-	-	-	-
NC_091441.1	9	10750000	11000000	0.188	1563	Netherland Dwarf (Dw/dw and dw/dw) rabbits	-	-	-	-	-	-	-	-	-	-
NC_091447.1	10	12500000	12750000	0.188	627	Netherland Dwarf (Dw/dw and dw/dw) rabbits	SP8,ITGB8,ABCB5	SP8,ITGB8,ABCB5	-	-	-	-	-	-	-	-
NC_091436.1	12	68500000	68750000	0.188	1573	Netherland Dwarf (Dw/dw and dw/dw) rabbits	LOC100340499	-	-	-	-	-	-	-	-	-
NC_091436.1	12	74250000	74500000	0.188	579	Netherland Dwarf (Dw/dw and dw/dw) rabbits	LOC100347410	-	-	-	-	-	-	-	-	-
NC_091435.1	14	17000000	17250000	0.188	568	Netherland Dwarf (Dw/dw and dw/dw) rabbits	-	-	-	-	-	-	-	-	-	-
NC_091439.1	15	30750000	31000000	0.188	1006	Netherland Dwarf (Dw/dw and dw/dw) rabbits	PABPC4L	PABPC4L	-	-	-	-	-	-	-	-
NC_091435.1	14	150750000	151000000	0.189	747	Netherland Dwarf (Dw/dw and dw/dw) rabbits	EAF1,METTL6,COLQ,CAPN7,SH3BP5,COL6A5	SH3BP5,COL6A5	-	-	-	-	-	-	-	-

## Sheet: Table S9
Table S9. Results of variant annotation and prioritization for Dwarf Lop and Netherland Dwarf sequence information compared with that of other sequence datasets. Investigated regions are those from FST analyses.
Variant number	Variant type	Location/type	Gene name	NCBI transcript	Varian Effect	Variant type	NCBI protein	Exon number	HGVS coding sequence name	HGVS protein sequence name	Dwarf lop (freq. ALT)	Netherland dwarf (Dw/dw) (freq. ALT)	Netherland dwarf (dw/dw)(freq. ALT)	Shared by all dwarf rabbits
1	SNP	NC_091432.1_64710421_C/T	ARHGEF17	XM_008267755.3	synonymous_variant	protein_coding	XP_008265977.3	EXON=6/21	XM_008267755.3:c.3663C>T	XP_008265977.3:p.Pro1221%3D	1	0	0.285715	YES
2	SNP	NC_091433.1_125425_C/T	SLC49A3	XM_051828015.2	3_prime_UTR_variant	protein_coding	XP_051683975.2	EXON=9/9	XM_051828015.2:c.*2291G>A	-	1	-	-	NO
2	SNP	NC_091433.1_125425_C/T	SLC49A3	XM_051828016.2	3_prime_UTR_variant	protein_coding	XP_051683976.2	EXON=9/9	XM_051828016.2:c.*2291G>A	-	1	-	-	NO
2	SNP	NC_091433.1_125425_C/T	SLC49A3	XM_051828017.2	3_prime_UTR_variant	protein_coding	XP_051683977.2	EXON=10/10	XM_051828017.2:c.*2291G>A	-	1	-	-	NO
2	SNP	NC_091433.1_125425_C/T	SLC49A3	XM_051828018.2	3_prime_UTR_variant	protein_coding	XP_051683978.2	EXON=10/10	XM_051828018.2:c.*2291G>A	-	1	-	-	NO
2	SNP	NC_091433.1_125425_C/T	SLC49A3	XM_051828019.2	3_prime_UTR_variant	protein_coding	XP_051683979.2	EXON=9/9	XM_051828019.2:c.*2291G>A	-	1	-	-	NO
2	SNP	NC_091433.1_125425_C/T	SLC49A3	XM_051828020.2	3_prime_UTR_variant	protein_coding	XP_051683980.1	EXON=8/8	XM_051828020.2:c.*2291G>A	-	1	-	-	NO
2	SNP	NC_091433.1_125425_C/T	SLC49A3	XM_051828022.2	3_prime_UTR_variant	protein_coding	XP_051683982.2	EXON=8/8	XM_051828022.2:c.*2291G>A	-	1	-	-	NO
3	SNP	NC_091433.1_674384_C/T	LETM1	XM_070067967.1	synonymous_variant	protein_coding	XP_069924068.1	EXON=14/14	XM_070067967.1:c.2217G>A	XP_069924068.1:p.Ala739%3D	0.66667	0.25	0	YES
4	SNP	NC_091433.1_846925_C/T	NICOL1	XM_051836715.2	missense_variant	protein_coding	XP_051692675.2	EXON=4/4	XM_051836715.2:c.424C>T	XP_051692675.2:p.Pro142Ser	1	-	0	NO
4	SNP	NC_091433.1_846925_C/T	NICOL1	XM_051836717.2	missense_variant	protein_coding	XP_051692677.1	EXON=4/4	XM_051836717.2:c.424C>T	XP_051692677.1:p.Pro142Ser	1	-	0	NO
4	SNP	NC_091433.1_846925_C/T	NICOL1	XM_051836719.2	3_prime_UTR_variant	protein_coding	XP_051692679.1	EXON=4/4	XM_051836719.2:c.*146C>T	-	1	-	0	NO
5	SNP	NC_091433.1_847109_C/A	NICOL1	XM_051836715.2	3_prime_UTR_variant	protein_coding	XP_051692675.2	EXON=4/4	XM_051836715.2:c.*89C>A	-	1	0.5	0	YES
5	SNP	NC_091433.1_847109_C/A	NICOL1	XM_051836717.2	3_prime_UTR_variant	protein_coding	XP_051692677.1	EXON=4/4	XM_051836717.2:c.*89C>A	-	1	0.5	0	YES
5	SNP	NC_091433.1_847109_C/A	NICOL1	XM_051836719.2	3_prime_UTR_variant	protein_coding	XP_051692679.1	EXON=4/4	XM_051836719.2:c.*330C>A	-	1	0.5	0	YES
6	SNP	NC_091433.1_859789_G/A	POLN	XM_002722402.5	3_prime_UTR_variant	protein_coding	XP_002722448.4	EXON=24/24	XM_002722402.5:c.*884C>T	-	1	1	0	YES
6	SNP	NC_091433.1_859789_G/A	POLN	XM_051836667.2	3_prime_UTR_variant	protein_coding	XP_051692627.2	EXON=25/25	XM_051836667.2:c.*593C>T	-	1	1	0	YES
6	SNP	NC_091433.1_859789_G/A	POLN	XM_051836669.2	3_prime_UTR_variant	protein_coding	XP_051692629.2	EXON=24/24	XM_051836669.2:c.*593C>T	-	1	1	0	YES
6	SNP	NC_091433.1_859789_G/A	POLN	XM_051836672.2	3_prime_UTR_variant	protein_coding	XP_051692632.2	EXON=21/21	XM_051836672.2:c.*593C>T	-	1	1	0	YES
7	SNP	NC_091433.1_860573_A/C	POLN	XM_002722402.5	3_prime_UTR_variant	protein_coding	XP_002722448.4	EXON=24/24	XM_002722402.5:c.*100T>G	-	0.66667	0	0	NO
7	SNP	NC_091433.1_860573_A/C	POLN	XM_051836668.2	3_prime_UTR_variant	protein_coding	XP_051692628.2	EXON=24/24	XM_051836668.2:c.*100T>G	-	0.66667	0	0	NO
8	SNP	NC_091433.1_1069507_T/A	POLN	XM_051836667.2	5_prime_UTR_variant	protein_coding	XP_051692627.2	EXON=1/25	XM_051836667.2:c.-32A>T	-	0.66667	-	-	NO
9	SNP	NC_091433.1_1088295_G/T	LOC127488270	XR_011386823.1	non_coding_transcript_exon_variant	misc_RNA	-	EXON=1/2	XR_011386823.1:n.364G>T	-	1	-	0	NO
10	SNP	NC_091433.1_12746619_T/A	CLRN2	XM_002709365.5	3_prime_UTR_variant	protein_coding	XP_002709411.1	EXON=4/4	XM_002709365.5:c.*8710T>A	-	0.6	0	0	NO
11	SNP	NC_091433.1_12746620_T/A	CLRN2	XM_002709365.5	3_prime_UTR_variant	protein_coding	XP_002709411.1	EXON=4/4	XM_002709365.5:c.*8711T>A	-	0.6	0	0	NO
12	SNP	NC_091433.1_12746635_A/C	CLRN2	XM_002709365.5	3_prime_UTR_variant	protein_coding	XP_002709411.1	EXON=4/4	XM_002709365.5:c.*8726A>C	-	0.5	0	0	NO
13	SNP	NC_091433.1_12822905_T/A	LOC138848434	XR_011386202.1	non_coding_transcript_exon_variant	ncRNA	-	EXON=2/2	XR_011386202.1:n.334T>A	-	0.5	0	0	NO
14	SNP	NC_091433.1_12822917_C/T	LOC138848434	XR_011386202.1	non_coding_transcript_exon_variant	ncRNA	-	EXON=2/2	XR_011386202.1:n.346C>T	-	0.5	0	0	NO
15	SNP	NC_091433.1_12822919_G/A	LOC138848434	XR_011386202.1	non_coding_transcript_exon_variant	ncRNA	-	EXON=2/2	XR_011386202.1:n.348G>A	-	0.5	0	0	NO
16	SNP	NC_091433.1_13027510_C/G	LCORL	XM_051841977.2	missense_variant	protein_coding	XP_051697937.2	EXON=7/8	XM_051841977.2:c.1066G>C	XP_051697937.2:p.Gly356Arg	0.5	0	0	NO
17	SNP	NC_091433.1_13027510_C/G	LCORL	XM_070068064.1	missense_variant	protein_coding	XP_069924165.1	EXON=7/7	XM_070068064.1:c.1075G>C	XP_069924165.1:p.Gly359Arg	0.5	0	0	NO
18	SNP	NC_091433.1_13027510_C/G	LCORL	XM_070068066.1	missense_variant	protein_coding	XP_069924167.1	EXON=7/8	XM_070068066.1:c.1075G>C	XP_069924167.1:p.Gly359Arg	0.5	0	0	NO
19	SNP	NC_091433.1_13027510_C/G	LCORL	XM_070068067.1	missense_variant	protein_coding	XP_069924168.1	EXON=7/7	XM_070068067.1:c.1066G>C	XP_069924168.1:p.Gly356Arg	0.5	0	0	NO
20	SNP	NC_091433.1_13027510_C/G	LCORL	XM_070068068.1	missense_variant	protein_coding	XP_069924169.1	EXON=6/6	XM_070068068.1:c.1009G>C	XP_069924169.1:p.Gly337Arg	0.5	0	0	NO
21	SNP	NC_091433.1_13027510_C/G	LCORL	XM_070068069.1	missense_variant	protein_coding	XP_069924170.1	EXON=6/6	XM_070068069.1:c.1000G>C	XP_069924170.1:p.Gly334Arg	0.5	0	0	NO
22	SNP	NC_091433.1_13027510_C/G	LCORL	XM_070068070.1	missense_variant	protein_coding	XP_069924171.1	EXON=6/6	XM_070068070.1:c.826G>C	XP_069924171.1:p.Gly276Arg	0.5	0	0	NO
23	SNP	NC_091433.1_13027510_C/G	LCORL	XM_070068071.1	missense_variant	protein_coding	XP_069924172.1	EXON=6/6	XM_070068071.1:c.817G>C	XP_069924172.1:p.Gly273Arg	0.5	0	0	NO
24	SNP	NC_091433.1_13027510_C/G	LCORL	XM_070068072.1	missense_variant	protein_coding	XP_069924173.1	EXON=6/6	XM_070068072.1:c.817G>C	XP_069924173.1:p.Gly273Arg	0.5	0	0	NO
25	SNP	NC_091433.1_13027510_C/G	LCORL	XM_070068073.1	missense_variant	protein_coding	XP_069924174.1	EXON=6/6	XM_070068073.1:c.808G>C	XP_069924174.1:p.Gly270Arg	0.5	0	0	NO
26	SNP	NC_091433.1_13027510_C/G	LCORL	XM_070068074.1	missense_variant	protein_coding	XP_069924175.1	EXON=6/7	XM_070068074.1:c.808G>C	XP_069924175.1:p.Gly270Arg	0.5	0	0	NO
27	SNP	NC_091433.1_13027510_C/G	LCORL	XM_070068076.1	missense_variant	protein_coding	XP_069924177.1	EXON=5/5	XM_070068076.1:c.589G>C	XP_069924177.1:p.Gly197Arg	0.5	0	0	NO
28	SNP	NC_091433.1_13027510_C/G	LCORL	XM_070068077.1	missense_variant	protein_coding	XP_069924178.1	EXON=4/4	XM_070068077.1:c.589G>C	XP_069924178.1:p.Gly197Arg	0.5	0	0	NO
17	SNP	NC_091433.1_13027524_T/A	LCORL	XM_051841977.2	missense_variant	protein_coding	XP_051697937.2	EXON=7/8	XM_051841977.2:c.1052A>T	XP_051697937.2:p.Glu351Val	0.5	0	0	NO
17	SNP	NC_091433.1_13027524_T/A	LCORL	XM_070068064.1	missense_variant	protein_coding	XP_069924165.1	EXON=7/7	XM_070068064.1:c.1061A>T	XP_069924165.1:p.Glu354Val	0.5	0	0	NO
17	SNP	NC_091433.1_13027524_T/A	LCORL	XM_070068066.1	missense_variant	protein_coding	XP_069924167.1	EXON=7/8	XM_070068066.1:c.1061A>T	XP_069924167.1:p.Glu354Val	0.5	0	0	NO
17	SNP	NC_091433.1_13027524_T/A	LCORL	XM_070068067.1	missense_variant	protein_coding	XP_069924168.1	EXON=7/7	XM_070068067.1:c.1052A>T	XP_069924168.1:p.Glu351Val	0.5	0	0	NO
17	SNP	NC_091433.1_13027524_T/A	LCORL	XM_070068068.1	missense_variant	protein_coding	XP_069924169.1	EXON=6/6	XM_070068068.1:c.995A>T	XP_069924169.1:p.Glu332Val	0.5	0	0	NO
17	SNP	NC_091433.1_13027524_T/A	LCORL	XM_070068069.1	missense_variant	protein_coding	XP_069924170.1	EXON=6/6	XM_070068069.1:c.986A>T	XP_069924170.1:p.Glu329Val	0.5	0	0	NO
17	SNP	NC_091433.1_13027524_T/A	LCORL	XM_070068070.1	missense_variant	protein_coding	XP_069924171.1	EXON=6/6	XM_070068070.1:c.812A>T	XP_069924171.1:p.Glu271Val	0.5	0	0	NO
17	SNP	NC_091433.1_13027524_T/A	LCORL	XM_070068071.1	missense_variant	protein_coding	XP_069924172.1	EXON=6/6	XM_070068071.1:c.803A>T	XP_069924172.1:p.Glu268Val	0.5	0	0	NO
17	SNP	NC_091433.1_13027524_T/A	LCORL	XM_070068072.1	missense_variant	protein_coding	XP_069924173.1	EXON=6/6	XM_070068072.1:c.803A>T	XP_069924173.1:p.Glu268Val	0.5	0	0	NO
17	SNP	NC_091433.1_13027524_T/A	LCORL	XM_070068073.1	missense_variant	protein_coding	XP_069924174.1	EXON=6/6	XM_070068073.1:c.794A>T	XP_069924174.1:p.Glu265Val	0.5	0	0	NO
17	SNP	NC_091433.1_13027524_T/A	LCORL	XM_070068074.1	missense_variant	protein_coding	XP_069924175.1	EXON=6/7	XM_070068074.1:c.794A>T	XP_069924175.1:p.Glu265Val	0.5	0	0	NO
17	SNP	NC_091433.1_13027524_T/A	LCORL	XM_070068076.1	missense_variant	protein_coding	XP_069924177.1	EXON=5/5	XM_070068076.1:c.575A>T	XP_069924177.1:p.Glu192Val	0.5	0	0	NO
17	SNP	NC_091433.1_13027524_T/A	LCORL	XM_070068077.1	missense_variant	protein_coding	XP_069924178.1	EXON=4/4	XM_070068077.1:c.575A>T	XP_069924178.1:p.Glu192Val	0.5	0	0	NO
18	SNP	NC_091433.1_13027542_C/G	LCORL	XM_051841977.2	missense_variant	protein_coding	XP_051697937.2	EXON=7/8	XM_051841977.2:c.1034G>C	XP_051697937.2:p.Arg345Thr	0.5	0	0	NO
18	SNP	NC_091433.1_13027542_C/G	LCORL	XM_070068064.1	missense_variant	protein_coding	XP_069924165.1	EXON=7/7	XM_070068064.1:c.1043G>C	XP_069924165.1:p.Arg348Thr	0.5	0	0	NO
18	SNP	NC_091433.1_13027542_C/G	LCORL	XM_070068066.1	missense_variant	protein_coding	XP_069924167.1	EXON=7/8	XM_070068066.1:c.1043G>C	XP_069924167.1:p.Arg348Thr	0.5	0	0	NO
18	SNP	NC_091433.1_13027542_C/G	LCORL	XM_070068067.1	missense_variant	protein_coding	XP_069924168.1	EXON=7/7	XM_070068067.1:c.1034G>C	XP_069924168.1:p.Arg345Thr	0.5	0	0	NO
18	SNP	NC_091433.1_13027542_C/G	LCORL	XM_070068068.1	missense_variant	protein_coding	XP_069924169.1	EXON=6/6	XM_070068068.1:c.977G>C	XP_069924169.1:p.Arg326Thr	0.5	0	0	NO
18	SNP	NC_091433.1_13027542_C/G	LCORL	XM_070068069.1	missense_variant	protein_coding	XP_069924170.1	EXON=6/6	XM_070068069.1:c.968G>C	XP_069924170.1:p.Arg323Thr	0.5	0	0	NO
18	SNP	NC_091433.1_13027542_C/G	LCORL	XM_070068070.1	missense_variant	protein_coding	XP_069924171.1	EXON=6/6	XM_070068070.1:c.794G>C	XP_069924171.1:p.Arg265Thr	0.5	0	0	NO
18	SNP	NC_091433.1_13027542_C/G	LCORL	XM_070068071.1	missense_variant	protein_coding	XP_069924172.1	EXON=6/6	XM_070068071.1:c.785G>C	XP_069924172.1:p.Arg262Thr	0.5	0	0	NO
18	SNP	NC_091433.1_13027542_C/G	LCORL	XM_070068072.1	missense_variant	protein_coding	XP_069924173.1	EXON=6/6	XM_070068072.1:c.785G>C	XP_069924173.1:p.Arg262Thr	0.5	0	0	NO
18	SNP	NC_091433.1_13027542_C/G	LCORL	XM_070068073.1	missense_variant	protein_coding	XP_069924174.1	EXON=6/6	XM_070068073.1:c.776G>C	XP_069924174.1:p.Arg259Thr	0.5	0	0	NO
18	SNP	NC_091433.1_13027542_C/G	LCORL	XM_070068074.1	missense_variant	protein_coding	XP_069924175.1	EXON=6/7	XM_070068074.1:c.776G>C	XP_069924175.1:p.Arg259Thr	0.5	0	0	NO
18	SNP	NC_091433.1_13027542_C/G	LCORL	XM_070068076.1	missense_variant	protein_coding	XP_069924177.1	EXON=5/5	XM_070068076.1:c.557G>C	XP_069924177.1:p.Arg186Thr	0.5	0	0	NO
18	SNP	NC_091433.1_13027542_C/G	LCORL	XM_070068077.1	missense_variant	protein_coding	XP_069924178.1	EXON=4/4	XM_070068077.1:c.557G>C	XP_069924178.1:p.Arg186Thr	0.5	0	0	NO
19	SNP	NC_091433.1_3429930_G/A	MAN2B2	XM_070069560.1	synonymous_variant	protein_coding	XP_069925661.1	EXON=1/17	XM_070069560.1:c.195C>T	XP_069925661.1:p.Asn65%3D	1	0	0	NO
19	SNP	NC_091433.1_3429930_G/A	MAN2B2	XM_070069561.1	synonymous_variant	protein_coding	XP_069925662.1	EXON=1/16	XM_070069561.1:c.195C>T	XP_069925662.1:p.Asn65%3D	1	0	0	NO
19	SNP	NC_091433.1_3429930_G/A	MAN2B2	XM_070069562.1	synonymous_variant	protein_coding	XP_069925663.1	EXON=4/19	XM_070069562.1:c.504C>T	XP_069925663.1:p.Asn168%3D	1	0	0	NO
20	SNP	NC_091433.1_3577176_C/T	WFS1	XM_051830499.2	3_prime_UTR_variant	protein_coding	XP_051686459.2	EXON=9/9	XM_051830499.2:c.*1450G>A	-	0.57143	0.4	0	YES
20	SNP	NC_091433.1_3577176_C/T	WFS1	XM_070068019.1	3_prime_UTR_variant	protein_coding	XP_069924120.1	EXON=8/8	XM_070068019.1:c.*1450G>A	-	0.57143	0.4	0	YES
20	SNP	NC_091433.1_3577176_C/T	WFS1	XM_070068020.1	3_prime_UTR_variant	protein_coding	XP_069924121.1	EXON=8/8	XM_070068020.1:c.*1450G>A	-	0.57143	0.4	0	YES
21	SNP	NC_091433.1_3577272_G/A	WFS1	XM_051830499.2	3_prime_UTR_variant	protein_coding	XP_051686459.2	EXON=9/9	XM_051830499.2:c.*1354C>T	-	0.875	0	0	NO
21	SNP	NC_091433.1_3577272_G/A	WFS1	XM_070068019.1	3_prime_UTR_variant	protein_coding	XP_069924120.1	EXON=8/8	XM_070068019.1:c.*1354C>T	-	0.875	0	0	NO
21	SNP	NC_091433.1_3577272_G/A	WFS1	XM_070068020.1	3_prime_UTR_variant	protein_coding	XP_069924121.1	EXON=8/8	XM_070068020.1:c.*1354C>T	-	0.875	0	0	NO
22	SNP	NC_091433.1_3577304_A/G	WFS1	XM_051830499.2	3_prime_UTR_variant	protein_coding	XP_051686459.2	EXON=9/9	XM_051830499.2:c.*1322T>C	-	0.85714	0	0	NO
22	SNP	NC_091433.1_3577304_A/G	WFS1	XM_070068019.1	3_prime_UTR_variant	protein_coding	XP_069924120.1	EXON=8/8	XM_070068019.1:c.*1322T>C	-	0.85714	0	0	NO
22	SNP	NC_091433.1_3577304_A/G	WFS1	XM_070068020.1	3_prime_UTR_variant	protein_coding	XP_069924121.1	EXON=8/8	XM_070068020.1:c.*1322T>C	-	0.85714	0	0	NO
23	SNP	NC_091433.1_3577328_G/A	WFS1	XM_051830499.2	3_prime_UTR_variant	protein_coding	XP_051686459.2	EXON=9/9	XM_051830499.2:c.*1298C>T	-	0.75	0	0	NO
23	SNP	NC_091433.1_3577328_G/A	WFS1	XM_070068019.1	3_prime_UTR_variant	protein_coding	XP_069924120.1	EXON=8/8	XM_070068019.1:c.*1298C>T	-	0.75	0	0	NO
23	SNP	NC_091433.1_3577328_G/A	WFS1	XM_070068020.1	3_prime_UTR_variant	protein_coding	XP_069924121.1	EXON=8/8	XM_070068020.1:c.*1298C>T	-	0.75	0	0	NO
24	SNP	NC_091433.1_3577335_C/T	WFS1	XM_051830499.2	3_prime_UTR_variant	protein_coding	XP_051686459.2	EXON=9/9	XM_051830499.2:c.*1291G>A	-	0.6	0	0	NO
24	SNP	NC_091433.1_3577335_C/T	WFS1	XM_070068019.1	3_prime_UTR_variant	protein_coding	XP_069924120.1	EXON=8/8	XM_070068019.1:c.*1291G>A	-	0.6	0	0	NO
24	SNP	NC_091433.1_3577335_C/T	WFS1	XM_070068020.1	3_prime_UTR_variant	protein_coding	XP_069924121.1	EXON=8/8	XM_070068020.1:c.*1291G>A	-	0.6	0	0	NO
25	SNP	NC_091433.1_3577540_C/T	WFS1	XM_051830499.2	3_prime_UTR_variant	protein_coding	XP_051686459.2	EXON=9/9	XM_051830499.2:c.*1086G>A	-	1	-	-	NO
25	SNP	NC_091433.1_3577540_C/T	WFS1	XM_070068019.1	3_prime_UTR_variant	protein_coding	XP_069924120.1	EXON=8/8	XM_070068019.1:c.*1086G>A	-	1	-	-	NO
25	SNP	NC_091433.1_3577540_C/T	WFS1	XM_070068020.1	3_prime_UTR_variant	protein_coding	XP_069924121.1	EXON=8/8	XM_070068020.1:c.*1086G>A	-	1	-	-	NO
26	SNP	NC_091433.1_3577928_A/G	WFS1	XM_051830499.2	3_prime_UTR_variant	protein_coding	XP_051686459.2	EXON=9/9	XM_051830499.2:c.*698T>C	-	1	0	-	NO
26	SNP	NC_091433.1_3577928_A/G	WFS1	XM_070068019.1	3_prime_UTR_variant	protein_coding	XP_069924120.1	EXON=8/8	XM_070068019.1:c.*698T>C	-	1	0	-	NO
26	SNP	NC_091433.1_3577928_A/G	WFS1	XM_070068020.1	3_prime_UTR_variant	protein_coding	XP_069924121.1	EXON=8/8	XM_070068020.1:c.*698T>C	-	1	0	-	NO
27	SNP	NC_091433.1_3577938_C/T	WFS1	XM_051830499.2	3_prime_UTR_variant	protein_coding	XP_051686459.2	EXON=9/9	XM_051830499.2:c.*688G>A	-	1	0	-	NO
27	SNP	NC_091433.1_3577938_C/T	WFS1	XM_070068019.1	3_prime_UTR_variant	protein_coding	XP_069924120.1	EXON=8/8	XM_070068019.1:c.*688G>A	-	1	0	-	NO
27	SNP	NC_091433.1_3577938_C/T	WFS1	XM_070068020.1	3_prime_UTR_variant	protein_coding	XP_069924121.1	EXON=8/8	XM_070068020.1:c.*688G>A	-	1	0	-	NO
28	SNP	NC_091434.1_82210642_T/C	MARCHF7	XM_008258625.4	3_prime_UTR_variant	protein_coding	XP_008256847.2	EXON=10/10	XM_008258625.4:c.*127A>G	-	0.5	0	0	NO
28	SNP	NC_091434.1_82210642_T/C	MARCHF7	XM_008258626.4	3_prime_UTR_variant	protein_coding	XP_008256848.2	EXON=9/9	XM_008258626.4:c.*117A>G	-	0.5	0	0	NO
28	SNP	NC_091434.1_82210642_T/C	MARCHF7	XM_008258628.4	3_prime_UTR_variant	protein_coding	XP_008256850.2	EXON=8/8	XM_008258628.4:c.*117A>G	-	0.5	0	0	NO
28	SNP	NC_091434.1_82210642_T/C	MARCHF7	XM_051849513.2	3_prime_UTR_variant	protein_coding	XP_051705473.2	EXON=11/11	XM_051849513.2:c.*127A>G	-	0.5	0	0	NO
28	SNP	NC_091434.1_82210642_T/C	MARCHF7	XM_051849514.2	3_prime_UTR_variant	protein_coding	XP_051705474.2	EXON=9/9	XM_051849514.2:c.*127A>G	-	0.5	0	0	NO
28	SNP	NC_091434.1_82210642_T/C	MARCHF7	XM_051849515.2	3_prime_UTR_variant	protein_coding	XP_051705475.2	EXON=9/9	XM_051849515.2:c.*127A>G	-	0.5	0	0	NO
28	SNP	NC_091434.1_82210642_T/C	MARCHF7	XM_070070823.1	3_prime_UTR_variant	protein_coding	XP_069926924.1	EXON=10/10	XM_070070823.1:c.*117A>G	-	0.5	0	0	NO
28	SNP	NC_091434.1_82210642_T/C	MARCHF7	XM_070070824.1	3_prime_UTR_variant	protein_coding	XP_069926925.1	EXON=10/10	XM_070070824.1:c.*127A>G	-	0.5	0	0	NO
28	SNP	NC_091434.1_82210642_T/C	MARCHF7	XM_070070825.1	3_prime_UTR_variant	protein_coding	XP_069926926.1	EXON=9/9	XM_070070825.1:c.*117A>G	-	0.5	0	0	NO
28	SNP	NC_091434.1_82210642_T/C	MARCHF7	XR_011387285.1	non_coding_transcript_exon_variant	misc_RNA	-	EXON=11/11	XR_011387285.1:n.2494A>G	-	0.5	0	0	NO
28	SNP	NC_091434.1_82210642_T/C	MARCHF7	XR_011387286.1	non_coding_transcript_exon_variant	misc_RNA	-	EXON=9/9	XR_011387286.1:n.2255A>G	-	0.5	0	0	NO
28	SNP	NC_091434.1_82210642_T/C	MARCHF7	XR_011387287.1	non_coding_transcript_exon_variant	misc_RNA	-	EXON=8/8	XR_011387287.1:n.2206A>G	-	0.5	0	0	NO
28	SNP	NC_091434.1_82210642_T/C	MARCHF7	XR_517059.4	non_coding_transcript_exon_variant	misc_RNA	-	EXON=10/10	XR_517059.4:n.2423A>G	-	0.5	0	0	NO
28	SNP	NC_091434.1_82210642_T/C	MARCHF7	XR_517060.4	non_coding_transcript_exon_variant	misc_RNA	-	EXON=9/9	XR_517060.4:n.2374A>G	-	0.5	0	0	NO
29	SNP	NC_091434.1_82210652_G/T	MARCHF7	XM_008258625.4	3_prime_UTR_variant	protein_coding	XP_008256847.2	EXON=10/10	XM_008258625.4:c.*117C>A	-	0.45455	0	0	NO
29	SNP	NC_091434.1_82210652_G/T	MARCHF7	XM_008258626.4	3_prime_UTR_variant	protein_coding	XP_008256848.2	EXON=9/9	XM_008258626.4:c.*107C>A	-	0.45455	0	0	NO
29	SNP	NC_091434.1_82210652_G/T	MARCHF7	XM_008258628.4	3_prime_UTR_variant	protein_coding	XP_008256850.2	EXON=8/8	XM_008258628.4:c.*107C>A	-	0.45455	0	0	NO
29	SNP	NC_091434.1_82210652_G/T	MARCHF7	XM_051849513.2	3_prime_UTR_variant	protein_coding	XP_051705473.2	EXON=11/11	XM_051849513.2:c.*117C>A	-	0.45455	0	0	NO
29	SNP	NC_091434.1_82210652_G/T	MARCHF7	XM_051849514.2	3_prime_UTR_variant	protein_coding	XP_051705474.2	EXON=9/9	XM_051849514.2:c.*117C>A	-	0.45455	0	0	NO
29	SNP	NC_091434.1_82210652_G/T	MARCHF7	XM_051849515.2	3_prime_UTR_variant	protein_coding	XP_051705475.2	EXON=9/9	XM_051849515.2:c.*117C>A	-	0.45455	0	0	NO
29	SNP	NC_091434.1_82210652_G/T	MARCHF7	XM_070070823.1	3_prime_UTR_variant	protein_coding	XP_069926924.1	EXON=10/10	XM_070070823.1:c.*107C>A	-	0.45455	0	0	NO
29	SNP	NC_091434.1_82210652_G/T	MARCHF7	XM_070070824.1	3_prime_UTR_variant	protein_coding	XP_069926925.1	EXON=10/10	XM_070070824.1:c.*117C>A	-	0.45455	0	0	NO
29	SNP	NC_091434.1_82210652_G/T	MARCHF7	XM_070070825.1	3_prime_UTR_variant	protein_coding	XP_069926926.1	EXON=9/9	XM_070070825.1:c.*107C>A	-	0.45455	0	0	NO
29	SNP	NC_091434.1_82210652_G/T	MARCHF7	XR_011387285.1	non_coding_transcript_exon_variant	misc_RNA	-	EXON=11/11	XR_011387285.1:n.2484C>A	-	0.45455	0	0	NO
29	SNP	NC_091434.1_82210652_G/T	MARCHF7	XR_011387286.1	non_coding_transcript_exon_variant	misc_RNA	-	EXON=9/9	XR_011387286.1:n.2245C>A	-	0.45455	0	0	NO
29	SNP	NC_091434.1_82210652_G/T	MARCHF7	XR_011387287.1	non_coding_transcript_exon_variant	misc_RNA	-	EXON=8/8	XR_011387287.1:n.2196C>A	-	0.45455	0	0	NO
29	SNP	NC_091434.1_82210652_G/T	MARCHF7	XR_517059.4	non_coding_transcript_exon_variant	misc_RNA	-	EXON=10/10	XR_517059.4:n.2413C>A	-	0.45455	0	0	NO
29	SNP	NC_091434.1_82210652_G/T	MARCHF7	XR_517060.4	non_coding_transcript_exon_variant	misc_RNA	-	EXON=9/9	XR_517060.4:n.2364C>A	-	0.45455	0	0	NO
30	SNP	NC_091434.1_82210653_A/G	MARCHF7	XM_008258625.4	3_prime_UTR_variant	protein_coding	XP_008256847.2	EXON=10/10	XM_008258625.4:c.*116T>C	-	0.45455	0	0	NO
30	SNP	NC_091434.1_82210653_A/G	MARCHF7	XM_008258626.4	3_prime_UTR_variant	protein_coding	XP_008256848.2	EXON=9/9	XM_008258626.4:c.*106T>C	-	0.45455	0	0	NO
30	SNP	NC_091434.1_82210653_A/G	MARCHF7	XM_008258628.4	3_prime_UTR_variant	protein_coding	XP_008256850.2	EXON=8/8	XM_008258628.4:c.*106T>C	-	0.45455	0	0	NO
30	SNP	NC_091434.1_82210653_A/G	MARCHF7	XM_051849513.2	3_prime_UTR_variant	protein_coding	XP_051705473.2	EXON=11/11	XM_051849513.2:c.*116T>C	-	0.45455	0	0	NO
30	SNP	NC_091434.1_82210653_A/G	MARCHF7	XM_051849514.2	3_prime_UTR_variant	protein_coding	XP_051705474.2	EXON=9/9	XM_051849514.2:c.*116T>C	-	0.45455	0	0	NO
30	SNP	NC_091434.1_82210653_A/G	MARCHF7	XM_051849515.2	3_prime_UTR_variant	protein_coding	XP_051705475.2	EXON=9/9	XM_051849515.2:c.*116T>C	-	0.45455	0	0	NO
30	SNP	NC_091434.1_82210653_A/G	MARCHF7	XM_070070823.1	3_prime_UTR_variant	protein_coding	XP_069926924.1	EXON=10/10	XM_070070823.1:c.*106T>C	-	0.45455	0	0	NO
30	SNP	NC_091434.1_82210653_A/G	MARCHF7	XM_070070824.1	3_prime_UTR_variant	protein_coding	XP_069926925.1	EXON=10/10	XM_070070824.1:c.*116T>C	-	0.45455	0	0	NO
30	SNP	NC_091434.1_82210653_A/G	MARCHF7	XM_070070825.1	3_prime_UTR_variant	protein_coding	XP_069926926.1	EXON=9/9	XM_070070825.1:c.*106T>C	-	0.45455	0	0	NO
30	SNP	NC_091434.1_82210653_A/G	MARCHF7	XR_011387285.1	non_coding_transcript_exon_variant	misc_RNA	-	EXON=11/11	XR_011387285.1:n.2483T>C	-	0.45455	0	0	NO
30	SNP	NC_091434.1_82210653_A/G	MARCHF7	XR_011387286.1	non_coding_transcript_exon_variant	misc_RNA	-	EXON=9/9	XR_011387286.1:n.2244T>C	-	0.45455	0	0	NO
30	SNP	NC_091434.1_82210653_A/G	MARCHF7	XR_011387287.1	non_coding_transcript_exon_variant	misc_RNA	-	EXON=8/8	XR_011387287.1:n.2195T>C	-	0.45455	0	0	NO
30	SNP	NC_091434.1_82210653_A/G	MARCHF7	XR_517059.4	non_coding_transcript_exon_variant	misc_RNA	-	EXON=10/10	XR_517059.4:n.2412T>C	-	0.45455	0	0	NO
30	SNP	NC_091434.1_82210653_A/G	MARCHF7	XR_517060.4	non_coding_transcript_exon_variant	misc_RNA	-	EXON=9/9	XR_517060.4:n.2363T>C	-	0.45455	0	0	NO
31	SNP	NC_091435.1_110138316_C/A	PHC3	XM_051859124.2	5_prime_UTR_variant	protein_coding	XP_051715084.1	EXON=1/13	XM_051859124.2:c.-634C>A	-	0.55556	0	0	NO
31	SNP	NC_091435.1_110138316_C/A	PHC3	XM_070072527.1	5_prime_UTR_variant	protein_coding	XP_069928628.1	EXON=1/12	XM_070072527.1:c.-634C>A	-	0.55556	0	0	NO
32	SNP	NC_091435.1_110138318_T/A	PHC3	XM_051859124.2	5_prime_UTR_variant	protein_coding	XP_051715084.1	EXON=1/13	XM_051859124.2:c.-632T>A	-	0.55556	0	0	NO
32	SNP	NC_091435.1_110138318_T/A	PHC3	XM_070072527.1	5_prime_UTR_variant	protein_coding	XP_069928628.1	EXON=1/12	XM_070072527.1:c.-632T>A	-	0.55556	0	0	NO
33	SNP	NC_091435.1_110138320_T/G	PHC3	XM_051859124.2	5_prime_UTR_variant	protein_coding	XP_051715084.1	EXON=1/13	XM_051859124.2:c.-630T>G	-	0.5	0	0	NO
33	SNP	NC_091435.1_110138320_T/G	PHC3	XM_070072527.1	5_prime_UTR_variant	protein_coding	XP_069928628.1	EXON=1/12	XM_070072527.1:c.-630T>G	-	0.5	0	0	NO
34	SNP	NC_091435.1_110268850_G/A	LOC103350447	XR_011388405.1	non_coding_transcript_exon_variant	ncRNA	-	EXON=2/4	XR_011388405.1:n.304G>A	-	1	0	0.5	YES
35	SNP	NC_091435.1_110516759_G/A	LRRC34	XM_008266460.4	3_prime_UTR_variant	protein_coding	XP_008264682.2	EXON=11/11	XM_008266460.4:c.*767G>A	-	1	-	-	NO
35	SNP	NC_091435.1_110516759_G/A	LRRC34	XM_051818775.2	3_prime_UTR_variant	protein_coding	XP_051674735.2	EXON=11/11	XM_051818775.2:c.*767G>A	-	1	-	-	NO
35	SNP	NC_091435.1_110516759_G/A	LRRC34	XM_051818778.2	3_prime_UTR_variant	protein_coding	XP_051674738.2	EXON=12/12	XM_051818778.2:c.*767G>A	-	1	-	-	NO
35	SNP	NC_091435.1_110516759_G/A	LRRC34	XM_051818779.2	3_prime_UTR_variant	protein_coding	XP_051674739.2	EXON=10/10	XM_051818779.2:c.*767G>A	-	1	-	-	NO
35	SNP	NC_091435.1_110516759_G/A	LRRC34	XM_051818780.2	3_prime_UTR_variant	protein_coding	XP_051674740.2	EXON=9/9	XM_051818780.2:c.*767G>A	-	1	-	-	NO
36	SNP	NC_091435.1_110518077_T/A	LRRC34	XM_008266460.4	3_prime_UTR_variant	protein_coding	XP_008264682.2	EXON=11/11	XM_008266460.4:c.*2085T>A	-	0.57143	0	0	NO
36	SNP	NC_091435.1_110518077_T/A	LRRC34	XM_051818775.2	3_prime_UTR_variant	protein_coding	XP_051674735.2	EXON=11/11	XM_051818775.2:c.*2085T>A	-	0.57143	0	0	NO
36	SNP	NC_091435.1_110518077_T/A	LRRC34	XM_051818778.2	3_prime_UTR_variant	protein_coding	XP_051674738.2	EXON=12/12	XM_051818778.2:c.*2085T>A	-	0.57143	0	0	NO
36	SNP	NC_091435.1_110518077_T/A	LRRC34	XM_051818779.2	3_prime_UTR_variant	protein_coding	XP_051674739.2	EXON=10/10	XM_051818779.2:c.*2085T>A	-	0.57143	0	0	NO
36	SNP	NC_091435.1_110518077_T/A	LRRC34	XM_051818780.2	3_prime_UTR_variant	protein_coding	XP_051674740.2	EXON=9/9	XM_051818780.2:c.*2085T>A	-	0.57143	0	0	NO
37	SNP	NC_091435.1_110518078_T/A	LRRC34	XM_008266460.4	3_prime_UTR_variant	protein_coding	XP_008264682.2	EXON=11/11	XM_008266460.4:c.*2086T>A	-	0.57143	0	0	NO
37	SNP	NC_091435.1_110518078_T/A	LRRC34	XM_051818775.2	3_prime_UTR_variant	protein_coding	XP_051674735.2	EXON=11/11	XM_051818775.2:c.*2086T>A	-	0.57143	0	0	NO
37	SNP	NC_091435.1_110518078_T/A	LRRC34	XM_051818778.2	3_prime_UTR_variant	protein_coding	XP_051674738.2	EXON=12/12	XM_051818778.2:c.*2086T>A	-	0.57143	0	0	NO
37	SNP	NC_091435.1_110518078_T/A	LRRC34	XM_051818779.2	3_prime_UTR_variant	protein_coding	XP_051674739.2	EXON=10/10	XM_051818779.2:c.*2086T>A	-	0.57143	0	0	NO
37	SNP	NC_091435.1_110518078_T/A	LRRC34	XM_051818780.2	3_prime_UTR_variant	protein_coding	XP_051674740.2	EXON=9/9	XM_051818780.2:c.*2086T>A	-	0.57143	0	0	NO
38	SNP	NC_091435.1_110518079_T/A	LRRC34	XM_008266460.4	3_prime_UTR_variant	protein_coding	XP_008264682.2	EXON=11/11	XM_008266460.4:c.*2087T>A	-	0.57143	0	0	NO
38	SNP	NC_091435.1_110518079_T/A	LRRC34	XM_051818775.2	3_prime_UTR_variant	protein_coding	XP_051674735.2	EXON=11/11	XM_051818775.2:c.*2087T>A	-	0.57143	0	0	NO
38	SNP	NC_091435.1_110518079_T/A	LRRC34	XM_051818778.2	3_prime_UTR_variant	protein_coding	XP_051674738.2	EXON=12/12	XM_051818778.2:c.*2087T>A	-	0.57143	0	0	NO
38	SNP	NC_091435.1_110518079_T/A	LRRC34	XM_051818779.2	3_prime_UTR_variant	protein_coding	XP_051674739.2	EXON=10/10	XM_051818779.2:c.*2087T>A	-	0.57143	0	0	NO
38	SNP	NC_091435.1_110518079_T/A	LRRC34	XM_051818780.2	3_prime_UTR_variant	protein_coding	XP_051674740.2	EXON=9/9	XM_051818780.2:c.*2087T>A	-	0.57143	0	0	NO
39	SNP	NC_091435.1_110518091_A/G	LRRC34	XM_008266460.4	3_prime_UTR_variant	protein_coding	XP_008264682.2	EXON=11/11	XM_008266460.4:c.*2099A>G	-	0.5	0	0	NO
39	SNP	NC_091435.1_110518091_A/G	LRRC34	XM_051818775.2	3_prime_UTR_variant	protein_coding	XP_051674735.2	EXON=11/11	XM_051818775.2:c.*2099A>G	-	0.5	0	0	NO
39	SNP	NC_091435.1_110518091_A/G	LRRC34	XM_051818778.2	3_prime_UTR_variant	protein_coding	XP_051674738.2	EXON=12/12	XM_051818778.2:c.*2099A>G	-	0.5	0	0	NO
39	SNP	NC_091435.1_110518091_A/G	LRRC34	XM_051818779.2	3_prime_UTR_variant	protein_coding	XP_051674739.2	EXON=10/10	XM_051818779.2:c.*2099A>G	-	0.5	0	0	NO
39	SNP	NC_091435.1_110518091_A/G	LRRC34	XM_051818780.2	3_prime_UTR_variant	protein_coding	XP_051674740.2	EXON=9/9	XM_051818780.2:c.*2099A>G	-	0.5	0	0	NO
40	SNP	NC_091435.1_110521319_T/C	LRRC34	XM_008266460.4	3_prime_UTR_variant	protein_coding	XP_008264682.2	EXON=11/11	XM_008266460.4:c.*5327T>C	-	0.5	0	0	NO
40	SNP	NC_091435.1_110521319_T/C	LRRC34	XM_051818775.2	3_prime_UTR_variant	protein_coding	XP_051674735.2	EXON=11/11	XM_051818775.2:c.*5327T>C	-	0.5	0	0	NO
40	SNP	NC_091435.1_110521319_T/C	LRRC34	XM_051818778.2	3_prime_UTR_variant	protein_coding	XP_051674738.2	EXON=12/12	XM_051818778.2:c.*5327T>C	-	0.5	0	0	NO
40	SNP	NC_091435.1_110521319_T/C	LRRC34	XM_051818779.2	3_prime_UTR_variant	protein_coding	XP_051674739.2	EXON=10/10	XM_051818779.2:c.*5327T>C	-	0.5	0	0	NO
40	SNP	NC_091435.1_110521319_T/C	LRRC34	XM_051818780.2	3_prime_UTR_variant	protein_coding	XP_051674740.2	EXON=9/9	XM_051818780.2:c.*5327T>C	-	0.5	0	0	NO
41	SNP	NC_091435.1_110521331_T/C	LRRC34	XM_008266460.4	3_prime_UTR_variant	protein_coding	XP_008264682.2	EXON=11/11	XM_008266460.4:c.*5339T>C	-	0.5	0	0	NO
41	SNP	NC_091435.1_110521331_T/C	LRRC34	XM_051818775.2	3_prime_UTR_variant	protein_coding	XP_051674735.2	EXON=11/11	XM_051818775.2:c.*5339T>C	-	0.5	0	0	NO
41	SNP	NC_091435.1_110521331_T/C	LRRC34	XM_051818778.2	3_prime_UTR_variant	protein_coding	XP_051674738.2	EXON=12/12	XM_051818778.2:c.*5339T>C	-	0.5	0	0	NO
41	SNP	NC_091435.1_110521331_T/C	LRRC34	XM_051818779.2	3_prime_UTR_variant	protein_coding	XP_051674739.2	EXON=10/10	XM_051818779.2:c.*5339T>C	-	0.5	0	0	NO
41	SNP	NC_091435.1_110521331_T/C	LRRC34	XM_051818780.2	3_prime_UTR_variant	protein_coding	XP_051674740.2	EXON=9/9	XM_051818780.2:c.*5339T>C	-	0.5	0	0	NO
42	SNP	NC_091435.1_110542421_A/G	ACTRT3	XM_002716384.5	3_prime_UTR_variant	protein_coding	XP_002716430.1	EXON=2/2	XM_002716384.5:c.*3706A>G	-	0.66667	0	0	NO
42	SNP	NC_091435.1_110542421_A/G	ACTRT3	XM_070072540.1	3_prime_UTR_variant	protein_coding	XP_069928641.1	EXON=3/3	XM_070072540.1:c.*3706A>G	-	0.66667	0	0	NO
43	SNP	NC_091435.1_110542430_C/A	ACTRT3	XM_002716384.5	3_prime_UTR_variant	protein_coding	XP_002716430.1	EXON=2/2	XM_002716384.5:c.*3715C>A	-	0.66667	0	0	NO
43	SNP	NC_091435.1_110542430_C/A	ACTRT3	XM_070072540.1	3_prime_UTR_variant	protein_coding	XP_069928641.1	EXON=3/3	XM_070072540.1:c.*3715C>A	-	0.66667	0	0	NO
44	SNP	NC_091436.1_39697184_T/C	ARHGAP18	XM_002714727.5	3_prime_UTR_variant	protein_coding	XP_002714773.1	EXON=15/15	XM_002714727.5:c.*1987T>C	-	0.66667	0	0	NO
44	SNP	NC_091436.1_39697184_T/C	ARHGAP18	XM_070073608.1	3_prime_UTR_variant	protein_coding	XP_069929709.1	EXON=15/15	XM_070073608.1:c.*1987T>C	-	0.66667	0	0	NO
44	SNP	NC_091436.1_39697184_T/C	ARHGAP18	XM_070073609.1	3_prime_UTR_variant	protein_coding	XP_069929710.1	EXON=15/15	XM_070073609.1:c.*1987T>C	-	0.66667	0	0	NO
44	SNP	NC_091436.1_39697184_T/C	ARHGAP18	XM_070073610.1	3_prime_UTR_variant	protein_coding	XP_069929711.1	EXON=15/15	XM_070073610.1:c.*1987T>C	-	0.66667	0	0	NO
45	SNP	NC_091436.1_47743221_T/G	LOC138849597	XR_011388546.1	non_coding_transcript_exon_variant	ncRNA	-	EXON=1/3	XR_011388546.1:n.4047T>G	-	0.5	0	0	NO
45	SNP	NC_091436.1_47743221_T/G	LOC138849597	XR_011388547.1	non_coding_transcript_exon_variant	ncRNA	-	EXON=1/4	XR_011388547.1:n.4047T>G	-	0.5	0	0	NO
56	SNP	NC_091436.1_47743226_T/G	LOC138849597	XR_011388546.1	non_coding_transcript_exon_variant	ncRNA	-	EXON=1/3	XR_011388546.1:n.4052T>G	-	0.5	0	0	NO
56	SNP	NC_091436.1_47743226_T/G	LOC138849597	XR_011388547.1	non_coding_transcript_exon_variant	ncRNA	-	EXON=1/4	XR_011388547.1:n.4052T>G	-	0.5	0	0	NO
47	SNP	NC_091436.1_47743231_T/G	LOC138849597	XR_011388546.1	non_coding_transcript_exon_variant	ncRNA	-	EXON=1/3	XR_011388546.1:n.4057T>G	-	0.66667	0	0	NO
47	SNP	NC_091436.1_47743231_T/G	LOC138849597	XR_011388547.1	non_coding_transcript_exon_variant	ncRNA	-	EXON=1/4	XR_011388547.1:n.4057T>G	-	0.66667	0	0	NO
48	SNP	NC_091436.1_47830044_A/T	LOC138849597	XR_011388546.1	non_coding_transcript_exon_variant	ncRNA	-	EXON=3/3	XR_011388546.1:n.30060A>T	-	0.81818	0	0	NO
48	SNP	NC_091436.1_47830044_A/T	LOC138849597	XR_011388547.1	non_coding_transcript_exon_variant	ncRNA	-	EXON=4/4	XR_011388547.1:n.30107A>T	-	0.81818	0	0	NO
49	SNP	NC_091436.1_47831215_G/A	LOC138849597	XR_011388546.1	non_coding_transcript_exon_variant	ncRNA	-	EXON=3/3	XR_011388546.1:n.31231G>A	-	1	0	0	NO
49	SNP	NC_091436.1_47831215_G/A	LOC138849597	XR_011388547.1	non_coding_transcript_exon_variant	ncRNA	-	EXON=4/4	XR_011388547.1:n.31278G>A	-	1	0	0	NO
50	SNP	NC_091436.1_47831265_A/C	LOC138849597	XR_011388546.1	non_coding_transcript_exon_variant	ncRNA	-	EXON=3/3	XR_011388546.1:n.31281A>C	-	1	-	-	NO
50	SNP	NC_091436.1_47831265_A/C	LOC138849597	XR_011388547.1	non_coding_transcript_exon_variant	ncRNA	-	EXON=4/4	XR_011388547.1:n.31328A>C	-	1	-	-	NO
51	SNP	NC_091436.1_47837747_C/A	LOC138849597	XR_011388546.1	non_coding_transcript_exon_variant	ncRNA	-	EXON=3/3	XR_011388546.1:n.37763C>A	-	0.5	0	-	NO
51	SNP	NC_091436.1_47837747_C/A	LOC138849597	XR_011388547.1	non_coding_transcript_exon_variant	ncRNA	-	EXON=4/4	XR_011388547.1:n.37810C>A	-	0.5	0	-	NO
52	SNP	NC_091436.1_47837750_G/T	LOC138849597	XR_011388546.1	non_coding_transcript_exon_variant	ncRNA	-	EXON=3/3	XR_011388546.1:n.37766G>T	-	0.5	0	-	NO
52	SNP	NC_091436.1_47837750_G/T	LOC138849597	XR_011388547.1	non_coding_transcript_exon_variant	ncRNA	-	EXON=4/4	XR_011388547.1:n.37813G>T	-	0.5	0	-	NO
53	SNP	NC_091437.1_100529961_G/T	PI15	XM_008255671.4	3_prime_UTR_variant	protein_coding	XP_008253893.1	EXON=6/6	XM_008255671.4:c.*1488G>T	-	0.5	0	0	NO
54	SNP	NC_091437.1_57293431_A/G	LOC103347961	XR_011389896.1	non_coding_transcript_exon_variant	ncRNA	-	EXON=4/4	XR_011389896.1:n.19875A>G	-	1	0	0	NO
54	SNP	NC_091437.1_57293431_A/G	LOC103347961	XR_011389897.1	non_coding_transcript_exon_variant	ncRNA	-	EXON=4/4	XR_011389897.1:n.19647A>G	-	1	0	0	NO
55	SNP	NC_091437.1_68582743_G/A	GRM6	XM_070074986.1	3_prime_UTR_variant	protein_coding	XP_069931087.1	EXON=11/11	XM_070074986.1:c.*331C>T	-	1	0	0	NO
56	SNP	NC_091437.1_68586706_A/C	GRM6	XM_070074987.1	3_prime_UTR_variant	protein_coding	XP_069931088.1	EXON=10/10	XM_070074987.1:c.*2454T>G	-	1	0	0	NO
56	SNP	NC_091437.1_68586706_A/C	GRM6	XM_070074988.1	3_prime_UTR_variant	protein_coding	XP_069931089.1	EXON=10/10	XM_070074988.1:c.*2454T>G	-	1	0	0	NO
56	SNP	NC_091437.1_68586706_A/C	GRM6	XM_070074989.1	3_prime_UTR_variant	protein_coding	XP_069931090.1	EXON=11/11	XM_070074989.1:c.*2454T>G	-	1	0	0	NO
57	SNP	NC_091442.1_66427135_G/C	KICS2	XM_002711309.5	missense_variant	protein_coding	XP_002711355.1	EXON=1/3	XM_002711309.5:c.146C>G	XP_002711355.1:p.Ala49Gly	1	0	0	NO
58	SNP	NC_091442.1_66427137_G/C	KICS2	XM_002711309.5	synonymous_variant	protein_coding	XP_002711355.1	EXON=1/3	XM_002711309.5:c.144C>G	XP_002711355.1:p.Gly48%3D	1	0	0	NO
59	SNP	NC_091446.1_61147049_G/A	HK1	XM_051823226.2	synonymous_variant	protein_coding	XP_051679186.1	EXON=10/18	XM_051823226.2:c.1488G>A	XP_051679186.1:p.Glu496%3D	1	0.25	0	YES
59	SNP	NC_091446.1_61147049_G/A	HK1	XM_070057777.1	synonymous_variant	protein_coding	XP_069913878.1	EXON=13/21	XM_070057777.1:c.1500G>A	XP_069913878.1:p.Glu500%3D	1	0.25	0	YES
60	SNP	NC_091446.1_62997082_G/A	VSIR	XM_070057799.1	3_prime_UTR_variant	protein_coding	XP_069913900.1	EXON=7/7	XM_070057799.1:c.*640C>T	-	1	0	0	NO
61	SNP	NC_091446.1_63020166_C/T	CDH23	XM_051823796.2	synonymous_variant	protein_coding	XP_051679756.2	EXON=37/68	XM_051823796.2:c.4956C>T	XP_051679756.2:p.Ile1652%3D	0.66667	0	0	NO
61	SNP	NC_091446.1_63020166_C/T	CDH23	XR_011382433.1	non_coding_transcript_exon_variant	misc_RNA	-	EXON=37/43	XR_011382433.1:n.5327C>T	-	0.66667	0	0	NO
62	SNP	NC_091446.1_64280551_G/C	ECD	XM_070057827.1	missense_variant	protein_coding	XP_069913928.1	EXON=15/15	XM_070057827.1:c.2172C>G	XP_069913928.1:p.Phe724Leu	0.5	0	0	NO
63	SNP	NC_091446.1_64387610_G/A	CFAP70	XM_051823203.2	3_prime_UTR_variant	protein_coding	XP_051679163.2	EXON=28/28	XM_051823203.2:c.*5C>T	-	0.66667	0	0	NO
63	SNP	NC_091446.1_64387610_G/A	CFAP70	XM_070057819.1	3_prime_UTR_variant	protein_coding	XP_069913920.1	EXON=28/28	XM_070057819.1:c.*5C>T	-	0.66667	0	0	NO
63	SNP	NC_091446.1_64387610_G/A	CFAP70	XM_070057820.1	3_prime_UTR_variant	protein_coding	XP_069913921.1	EXON=27/27	XM_070057820.1:c.*5C>T	-	0.66667	0	0	NO
63	SNP	NC_091446.1_64387610_G/A	CFAP70	XM_070057821.1	3_prime_UTR_variant	protein_coding	XP_069913922.1	EXON=28/28	XM_070057821.1:c.*5C>T	-	0.66667	0	0	NO
63	SNP	NC_091446.1_64387610_G/A	CFAP70	XM_070057822.1	3_prime_UTR_variant	protein_coding	XP_069913923.1	EXON=27/27	XM_070057822.1:c.*5C>T	-	0.66667	0	0	NO
63	SNP	NC_091446.1_64387610_G/A	CFAP70	XM_070057824.1	3_prime_UTR_variant	protein_coding	XP_069913925.1	EXON=25/25	XM_070057824.1:c.*5C>T	-	0.66667	0	0	NO
64	SNP	NC_091446.1_83868888_C/G	LOC100349877	XM_070058376.1	5_prime_UTR_variant	protein_coding	XP_069914477.1	EXON=1/4	XM_070058376.1:c.-96G>C	-	0.5	0	0	NO
64	SNP	NC_091446.1_83868888_C/G	LOC100349877	XM_070058377.1	5_prime_UTR_variant	protein_coding	XP_069914478.1	EXON=1/3	XM_070058377.1:c.-6G>C	-	0.5	0	0	NO
65	SNP	NC_091446.1_83868890_T/A	LOC100349877	XM_070058376.1	5_prime_UTR_variant	protein_coding	XP_069914477.1	EXON=1/4	XM_070058376.1:c.-98A>T	-	0.5	0	0	NO
65	SNP	NC_091446.1_83868890_T/A	LOC100349877	XM_070058377.1	5_prime_UTR_variant	protein_coding	XP_069914478.1	EXON=1/3	XM_070058377.1:c.-8A>T	-	0.5	0	0	NO
66	SNP	NC_091446.1_9203317_T/A	ATE1	XM_008270609.4	3_prime_UTR_variant	protein_coding	XP_008268831.1	EXON=12/12	XM_008270609.4:c.*2582T>A	-	0.66667	0	0	NO
66	SNP	NC_091446.1_9203317_T/A	ATE1	XM_017348618.3	3_prime_UTR_variant	protein_coding	XP_017204107.1	EXON=12/12	XM_017348618.3:c.*2582T>A	-	0.66667	0	0	NO
66	SNP	NC_091446.1_9203317_T/A	ATE1	XM_017348619.3	3_prime_UTR_variant	protein_coding	XP_017204108.1	EXON=12/12	XM_017348619.3:c.*2582T>A	-	0.66667	0	0	NO
66	SNP	NC_091446.1_9203317_T/A	ATE1	XM_017348620.3	3_prime_UTR_variant	protein_coding	XP_017204109.1	EXON=12/12	XM_017348620.3:c.*2582T>A	-	0.66667	0	0	NO
66	SNP	NC_091446.1_9203317_T/A	ATE1	XM_017348624.3	3_prime_UTR_variant	protein_coding	XP_017204113.1	EXON=11/11	XM_017348624.3:c.*2582T>A	-	0.66667	0	0	NO
66	SNP	NC_091446.1_9203317_T/A	ATE1	XM_051824248.2	3_prime_UTR_variant	protein_coding	XP_051680208.1	EXON=11/11	XM_051824248.2:c.*2582T>A	-	0.66667	0	0	NO
66	SNP	NC_091446.1_9203317_T/A	ATE1	XM_051824254.2	3_prime_UTR_variant	protein_coding	XP_051680214.1	EXON=11/11	XM_051824254.2:c.*2582T>A	-	0.66667	0	0	NO
66	SNP	NC_091446.1_9203317_T/A	ATE1	XM_070057112.1	3_prime_UTR_variant	protein_coding	XP_069913213.1	EXON=11/11	XM_070057112.1:c.*2582T>A	-	0.66667	0	0	NO
66	SNP	NC_091446.1_9203317_T/A	ATE1	XM_070057113.1	3_prime_UTR_variant	protein_coding	XP_069913214.1	EXON=11/11	XM_070057113.1:c.*2582T>A	-	0.66667	0	0	NO
66	SNP	NC_091446.1_9203317_T/A	ATE1	XM_070057118.1	3_prime_UTR_variant	protein_coding	XP_069913219.1	EXON=11/11	XM_070057118.1:c.*2582T>A	-	0.66667	0	0	NO
66	SNP	NC_091446.1_9203317_T/A	ATE1	XM_070057119.1	3_prime_UTR_variant	protein_coding	XP_069913220.1	EXON=10/10	XM_070057119.1:c.*2582T>A	-	0.66667	0	0	NO
66	SNP	NC_091446.1_9203317_T/A	ATE1	XM_070057120.1	3_prime_UTR_variant	protein_coding	XP_069913221.1	EXON=11/11	XM_070057120.1:c.*2582T>A	-	0.66667	0	0	NO
66	SNP	NC_091446.1_9203317_T/A	ATE1	XM_070057121.1	3_prime_UTR_variant	protein_coding	XP_069913222.1	EXON=10/10	XM_070057121.1:c.*2582T>A	-	0.66667	0	0	NO
67	SNP	NC_091446.1_9203319_T/A	ATE1	XM_008270609.4	3_prime_UTR_variant	protein_coding	XP_008268831.1	EXON=12/12	XM_008270609.4:c.*2584T>A	-	0.66667	0	0	NO
67	SNP	NC_091446.1_9203319_T/A	ATE1	XM_017348618.3	3_prime_UTR_variant	protein_coding	XP_017204107.1	EXON=12/12	XM_017348618.3:c.*2584T>A	-	0.66667	0	0	NO
67	SNP	NC_091446.1_9203319_T/A	ATE1	XM_017348619.3	3_prime_UTR_variant	protein_coding	XP_017204108.1	EXON=12/12	XM_017348619.3:c.*2584T>A	-	0.66667	0	0	NO
67	SNP	NC_091446.1_9203319_T/A	ATE1	XM_017348620.3	3_prime_UTR_variant	protein_coding	XP_017204109.1	EXON=12/12	XM_017348620.3:c.*2584T>A	-	0.66667	0	0	NO
67	SNP	NC_091446.1_9203319_T/A	ATE1	XM_017348624.3	3_prime_UTR_variant	protein_coding	XP_017204113.1	EXON=11/11	XM_017348624.3:c.*2584T>A	-	0.66667	0	0	NO
67	SNP	NC_091446.1_9203319_T/A	ATE1	XM_051824248.2	3_prime_UTR_variant	protein_coding	XP_051680208.1	EXON=11/11	XM_051824248.2:c.*2584T>A	-	0.66667	0	0	NO
67	SNP	NC_091446.1_9203319_T/A	ATE1	XM_051824254.2	3_prime_UTR_variant	protein_coding	XP_051680214.1	EXON=11/11	XM_051824254.2:c.*2584T>A	-	0.66667	0	0	NO
67	SNP	NC_091446.1_9203319_T/A	ATE1	XM_070057112.1	3_prime_UTR_variant	protein_coding	XP_069913213.1	EXON=11/11	XM_070057112.1:c.*2584T>A	-	0.66667	0	0	NO
67	SNP	NC_091446.1_9203319_T/A	ATE1	XM_070057113.1	3_prime_UTR_variant	protein_coding	XP_069913214.1	EXON=11/11	XM_070057113.1:c.*2584T>A	-	0.66667	0	0	NO
67	SNP	NC_091446.1_9203319_T/A	ATE1	XM_070057118.1	3_prime_UTR_variant	protein_coding	XP_069913219.1	EXON=11/11	XM_070057118.1:c.*2584T>A	-	0.66667	0	0	NO
67	SNP	NC_091446.1_9203319_T/A	ATE1	XM_070057119.1	3_prime_UTR_variant	protein_coding	XP_069913220.1	EXON=10/10	XM_070057119.1:c.*2584T>A	-	0.66667	0	0	NO
67	SNP	NC_091446.1_9203319_T/A	ATE1	XM_070057120.1	3_prime_UTR_variant	protein_coding	XP_069913221.1	EXON=11/11	XM_070057120.1:c.*2584T>A	-	0.66667	0	0	NO
67	SNP	NC_091446.1_9203319_T/A	ATE1	XM_070057121.1	3_prime_UTR_variant	protein_coding	XP_069913222.1	EXON=10/10	XM_070057121.1:c.*2584T>A	-	0.66667	0	0	NO
68	SNP	NC_091446.1_9203322_A/C	ATE1	XM_008270609.4	3_prime_UTR_variant	protein_coding	XP_008268831.1	EXON=12/12	XM_008270609.4:c.*2587A>C	-	0.66667	0	0	NO
68	SNP	NC_091446.1_9203322_A/C	ATE1	XM_017348618.3	3_prime_UTR_variant	protein_coding	XP_017204107.1	EXON=12/12	XM_017348618.3:c.*2587A>C	-	0.66667	0	0	NO
68	SNP	NC_091446.1_9203322_A/C	ATE1	XM_017348619.3	3_prime_UTR_variant	protein_coding	XP_017204108.1	EXON=12/12	XM_017348619.3:c.*2587A>C	-	0.66667	0	0	NO
68	SNP	NC_091446.1_9203322_A/C	ATE1	XM_017348620.3	3_prime_UTR_variant	protein_coding	XP_017204109.1	EXON=12/12	XM_017348620.3:c.*2587A>C	-	0.66667	0	0	NO
68	SNP	NC_091446.1_9203322_A/C	ATE1	XM_017348624.3	3_prime_UTR_variant	protein_coding	XP_017204113.1	EXON=11/11	XM_017348624.3:c.*2587A>C	-	0.66667	0	0	NO
68	SNP	NC_091446.1_9203322_A/C	ATE1	XM_051824248.2	3_prime_UTR_variant	protein_coding	XP_051680208.1	EXON=11/11	XM_051824248.2:c.*2587A>C	-	0.66667	0	0	NO
68	SNP	NC_091446.1_9203322_A/C	ATE1	XM_051824254.2	3_prime_UTR_variant	protein_coding	XP_051680214.1	EXON=11/11	XM_051824254.2:c.*2587A>C	-	0.66667	0	0	NO
68	SNP	NC_091446.1_9203322_A/C	ATE1	XM_070057112.1	3_prime_UTR_variant	protein_coding	XP_069913213.1	EXON=11/11	XM_070057112.1:c.*2587A>C	-	0.66667	0	0	NO
68	SNP	NC_091446.1_9203322_A/C	ATE1	XM_070057113.1	3_prime_UTR_variant	protein_coding	XP_069913214.1	EXON=11/11	XM_070057113.1:c.*2587A>C	-	0.66667	0	0	NO
68	SNP	NC_091446.1_9203322_A/C	ATE1	XM_070057118.1	3_prime_UTR_variant	protein_coding	XP_069913219.1	EXON=11/11	XM_070057118.1:c.*2587A>C	-	0.66667	0	0	NO
68	SNP	NC_091446.1_9203322_A/C	ATE1	XM_070057119.1	3_prime_UTR_variant	protein_coding	XP_069913220.1	EXON=10/10	XM_070057119.1:c.*2587A>C	-	0.66667	0	0	NO
68	SNP	NC_091446.1_9203322_A/C	ATE1	XM_070057120.1	3_prime_UTR_variant	protein_coding	XP_069913221.1	EXON=11/11	XM_070057120.1:c.*2587A>C	-	0.66667	0	0	NO
68	SNP	NC_091446.1_9203322_A/C	ATE1	XM_070057121.1	3_prime_UTR_variant	protein_coding	XP_069913222.1	EXON=10/10	XM_070057121.1:c.*2587A>C	-	0.66667	0	0	NO
1	INDEL	NC_091432.1_146610434_-/C	LOC138844031	XR_011379369.1	non_coding_transcript_exon_variant	ncRNA	-	EXON=1/2	XR_011379369.1:n.330dup	-	0.5	0	0	NO
2	INDEL	NC_091433.1_462830_-/CGCCGC	UVSSA	XM_051841576.2	5_prime_UTR_variant	protein_coding	XP_051697536.1	EXON=1/13	XM_051841576.2:c.-85_-80dup	-	0.75	0	-	NO
2	INDEL	NC_091433.1_462830_-/CGCCGC	UVSSA	XM_051841577.2	5_prime_UTR_variant	protein_coding	XP_051697537.1	EXON=1/13	XM_051841577.2:c.-85_-80dup	-	0.75	0	-	NO
2	INDEL	NC_091433.1_462830_-/CGCCGC	UVSSA	XM_070067965.1	5_prime_UTR_variant	protein_coding	XP_069924066.1	EXON=1/13	XM_070067965.1:c.-85_-80dup	-	0.75	0	-	NO
3	INDEL	NC_091433.1_847371_G/-	NICOL1	XM_051836715.2	3_prime_UTR_variant	protein_coding	XP_051692675.2	EXON=4/4	XM_051836715.2:c.*353del	-	0.66667	0	0	NO
3	INDEL	NC_091433.1_847371_G/-	NICOL1	XM_051836717.2	3_prime_UTR_variant	protein_coding	XP_051692677.1	EXON=4/4	XM_051836717.2:c.*353del	-	0.66667	0	0	NO
3	INDEL	NC_091433.1_847371_G/-	NICOL1	XM_051836719.2	3_prime_UTR_variant	protein_coding	XP_051692679.1	EXON=4/4	XM_051836719.2:c.*594del	-	0.66667	0	0	NO
4	INDEL	NC_091433.1_851395_CCGCCGCCGCCGCCA/-	NAT8L	XM_051836724.2	5_prime_UTR_variant	protein_coding	XP_051692684.1	EXON=1/3	XM_051836724.2:c.-125_-111del	-	0.73684	-	-	NO
5	INDEL	NC_091433.1_1125109_-/GTTGTTGTTGTTGTTGTTG	ZFYVE28	XM_051836675.2	3_prime_UTR_variant	protein_coding	XP_051692635.1	EXON=7/7	XM_051836675.2:c.*4487_*4488insCAACAACAACAACAACAAC	-	1	0.5	0.5	YES
6	INDEL	NC_091433.1_12746601_AG/-	CLRN2	XM_002709365.5	3_prime_UTR_variant	protein_coding	XP_002709411.1	EXON=4/4	XM_002709365.5:c.*8693_*8694del	-	0.5	0	0	NO
7	INDEL	NC_091433.1_12746608_ATTATT/-	CLRN2	XM_002709365.5	3_prime_UTR_variant	protein_coding	XP_002709411.1	EXON=4/4	XM_002709365.5:c.*8699_*8704del	-	0.5	0	0	NO
8	INDEL	NC_091433.1_12746616_-/GAAA	CLRN2	XM_002709365.5	3_prime_UTR_variant	protein_coding	XP_002709411.1	EXON=4/4	XM_002709365.5:c.*8706_*8707insGAAA	-	0.5	0	0	NO
9	INDEL	NC_091433.1_12746624_TTTC/-	CLRN2	XM_002709365.5	3_prime_UTR_variant	protein_coding	XP_002709411.1	EXON=4/4	XM_002709365.5:c.*8715_*8718del	-	0.5	0	0	NO
10	INDEL	NC_091433.1_12746630_-/AATAAT	CLRN2	XM_002709365.5	3_prime_UTR_variant	protein_coding	XP_002709411.1	EXON=4/4	XM_002709365.5:c.*8720_*8721insAATAAT	-	0.5	0	0	NO
11	INDEL	NC_091433.1_12746640_-/GGAGAACA	CLRN2	XM_002709365.5	3_prime_UTR_variant	protein_coding	XP_002709411.1	EXON=4/4	XM_002709365.5:c.*8732_*8733insAGAACAGG	-	0.5	0	0	NO
12	INDEL	NC_091433.1_12822901_-/G	LOC138848434	XR_011386202.1	non_coding_transcript_exon_variant	ncRNA	-	EXON=2/2		HGVSc=XR_011386202.1:n.330dup	0.5	0	0	NO
13	INDEL	NC_091433.1_12822909_C/-	LOC138848434	XR_011386202.1	non_coding_transcript_exon_variant	ncRNA	-	EXON=2/2		HGVSc=XR_011386202.1:n.339del	0.5	0	0	NO
14	INDEL	NC_091433.1_12822922_CC/-	LOC138848434	XR_011386202.1	non_coding_transcript_exon_variant	ncRNA	-	EXON=2/2		HGVSc=XR_011386202.1:n.351_352del	0.5	0	0	NO
15	INDEL	NC_091433.1_12940527_-/A	DCAF16	XM_070068092.1	frameshift_variant	protein_coding	XP_069924193.1	EXON=2/2	XM_070068092.1:c.66dup	XP_069924193.1:p.Ser23Ter	0.8	0.1875	0.38095	YES
15	INDEL	NC_091433.1_12940527_-/A	DCAF16	XM_070068093.1	frameshift_variant	protein_coding	XP_069924194.1	EXON=2/2	XM_070068093.1:c.66dup	XP_069924194.1:p.Ser23Ter	0.8	0.1875	0.38095	YES
16	INDEL	NC_091433.1_13027500_GGCCCT/-	LCORL	XM_051841977.2	inframe_deletion	protein_coding	XP_051697937.2	EXON=7/8	XM_051841977.2:c.1071_1076del	XP_051697937.2:p.Leu357_Pro359delinsPhe	0.66667	0	0	NO
16	INDEL	NC_091433.1_13027500_GGCCCT/-	LCORL	XM_070068064.1	inframe_deletion	protein_coding	XP_069924165.1	EXON=7/7	XM_070068064.1:c.1080_1085del	XP_069924165.1:p.Leu360_Pro362delinsPhe	0.66667	0	0	NO
16	INDEL	NC_091433.1_13027500_GGCCCT/-	LCORL	XM_070068066.1	inframe_deletion	protein_coding	XP_069924167.1	EXON=7/8	XM_070068066.1:c.1080_1085del	XP_069924167.1:p.Leu360_Pro362delinsPhe	0.66667	0	0	NO
16	INDEL	NC_091433.1_13027500_GGCCCT/-	LCORL	XM_070068067.1	inframe_deletion	protein_coding	XP_069924168.1	EXON=7/7	XM_070068067.1:c.1071_1076del	XP_069924168.1:p.Leu357_Pro359delinsPhe	0.66667	0	0	NO
16	INDEL	NC_091433.1_13027500_GGCCCT/-	LCORL	XM_070068068.1	inframe_deletion	protein_coding	XP_069924169.1	EXON=6/6	XM_070068068.1:c.1014_1019del	XP_069924169.1:p.Leu338_Pro340delinsPhe	0.66667	0	0	NO
16	INDEL	NC_091433.1_13027500_GGCCCT/-	LCORL	XM_070068069.1	inframe_deletion	protein_coding	XP_069924170.1	EXON=6/6	XM_070068069.1:c.1005_1010del	XP_069924170.1:p.Leu335_Pro337delinsPhe	0.66667	0	0	NO
16	INDEL	NC_091433.1_13027500_GGCCCT/-	LCORL	XM_070068070.1	inframe_deletion	protein_coding	XP_069924171.1	EXON=6/6	XM_070068070.1:c.831_836del	XP_069924171.1:p.Leu277_Pro279delinsPhe	0.66667	0	0	NO
16	INDEL	NC_091433.1_13027500_GGCCCT/-	LCORL	XM_070068071.1	inframe_deletion	protein_coding	XP_069924172.1	EXON=6/6	XM_070068071.1:c.822_827del	XP_069924172.1:p.Leu274_Pro276delinsPhe	0.66667	0	0	NO
16	INDEL	NC_091433.1_13027500_GGCCCT/-	LCORL	XM_070068072.1	inframe_deletion	protein_coding	XP_069924173.1	EXON=6/6	XM_070068072.1:c.822_827del	XP_069924173.1:p.Leu274_Pro276delinsPhe	0.66667	0	0	NO
16	INDEL	NC_091433.1_13027500_GGCCCT/-	LCORL	XM_070068073.1	inframe_deletion	protein_coding	XP_069924174.1	EXON=6/6	XM_070068073.1:c.813_818del	XP_069924174.1:p.Leu271_Pro273delinsPhe	0.66667	0	0	NO
16	INDEL	NC_091433.1_13027500_GGCCCT/-	LCORL	XM_070068074.1	inframe_deletion	protein_coding	XP_069924175.1	EXON=6/7	XM_070068074.1:c.813_818del	XP_069924175.1:p.Leu271_Pro273delinsPhe	0.66667	0	0	NO
16	INDEL	NC_091433.1_13027500_GGCCCT/-	LCORL	XM_070068076.1	inframe_deletion	protein_coding	XP_069924177.1	EXON=5/5	XM_070068076.1:c.594_599del	XP_069924177.1:p.Leu198_Pro200delinsPhe	0.66667	0	0	NO
16	INDEL	NC_091433.1_13027500_GGCCCT/-	LCORL	XM_070068077.1	inframe_deletion	protein_coding	XP_069924178.1	EXON=4/4	XM_070068077.1:c.594_599del	XP_069924178.1:p.Leu198_Pro200delinsPhe	0.66667	0	0	NO
17	INDEL	NC_091433.1_13027508_AC/-	LCORL	XM_051841977.2	frameshift_variant	protein_coding	XP_051697937.2	EXON=7/8	XM_051841977.2:c.1067_1068del	XP_051697937.2:p.Gly356ValfsTer9	0.57143	0	0	NO
17	INDEL	NC_091433.1_13027508_AC/-	LCORL	XM_070068064.1	frameshift_variant	protein_coding	XP_069924165.1	EXON=7/7	XM_070068064.1:c.1076_1077del	XP_069924165.1:p.Gly359ValfsTer9	0.57143	0	0	NO
17	INDEL	NC_091433.1_13027508_AC/-	LCORL	XM_070068066.1	frameshift_variant	protein_coding	XP_069924167.1	EXON=7/8	XM_070068066.1:c.1076_1077del	XP_069924167.1:p.Gly359ValfsTer9	0.57143	0	0	NO
17	INDEL	NC_091433.1_13027508_AC/-	LCORL	XM_070068067.1	frameshift_variant	protein_coding	XP_069924168.1	EXON=7/7	XM_070068067.1:c.1067_1068del	XP_069924168.1:p.Gly356ValfsTer9	0.57143	0	0	NO
17	INDEL	NC_091433.1_13027508_AC/-	LCORL	XM_070068068.1	frameshift_variant	protein_coding	XP_069924169.1	EXON=6/6	XM_070068068.1:c.1010_1011del	XP_069924169.1:p.Gly337ValfsTer9	0.57143	0	0	NO
17	INDEL	NC_091433.1_13027508_AC/-	LCORL	XM_070068069.1	frameshift_variant	protein_coding	XP_069924170.1	EXON=6/6	XM_070068069.1:c.1001_1002del	XP_069924170.1:p.Gly334ValfsTer9	0.57143	0	0	NO
17	INDEL	NC_091433.1_13027508_AC/-	LCORL	XM_070068070.1	frameshift_variant	protein_coding	XP_069924171.1	EXON=6/6	XM_070068070.1:c.827_828del	XP_069924171.1:p.Gly276ValfsTer9	0.57143	0	0	NO
17	INDEL	NC_091433.1_13027508_AC/-	LCORL	XM_070068071.1	frameshift_variant	protein_coding	XP_069924172.1	EXON=6/6	XM_070068071.1:c.818_819del	XP_069924172.1:p.Gly273ValfsTer9	0.57143	0	0	NO
17	INDEL	NC_091433.1_13027508_AC/-	LCORL	XM_070068072.1	frameshift_variant	protein_coding	XP_069924173.1	EXON=6/6	XM_070068072.1:c.818_819del	XP_069924173.1:p.Gly273ValfsTer9	0.57143	0	0	NO
17	INDEL	NC_091433.1_13027508_AC/-	LCORL	XM_070068073.1	frameshift_variant	protein_coding	XP_069924174.1	EXON=6/6	XM_070068073.1:c.809_810del	XP_069924174.1:p.Gly270ValfsTer9	0.57143	0	0	NO
17	INDEL	NC_091433.1_13027508_AC/-	LCORL	XM_070068074.1	frameshift_variant	protein_coding	XP_069924175.1	EXON=6/7	XM_070068074.1:c.809_810del	XP_069924175.1:p.Gly270ValfsTer9	0.57143	0	0	NO
17	INDEL	NC_091433.1_13027508_AC/-	LCORL	XM_070068076.1	frameshift_variant	protein_coding	XP_069924177.1	EXON=5/5	XM_070068076.1:c.590_591del	XP_069924177.1:p.Gly197ValfsTer9	0.57143	0	0	NO
17	INDEL	NC_091433.1_13027508_AC/-	LCORL	XM_070068077.1	frameshift_variant	protein_coding	XP_069924178.1	EXON=4/4	XM_070068077.1:c.590_591del	XP_069924178.1:p.Gly197ValfsTer9	0.57143	0	0	NO
18	INDEL	NC_091433.1_13027515_CTC/-	LCORL	XM_051841977.2	inframe_deletion	protein_coding	XP_051697937.2	EXON=7/8	XM_051841977.2:c.1059_1061del	XP_051697937.2:p.Gln353_Ser354delinsHis	0.5	0	0	NO
18	INDEL	NC_091433.1_13027515_CTC/-	LCORL	XM_070068064.1	inframe_deletion	protein_coding	XP_069924165.1	EXON=7/7	XM_070068064.1:c.1068_1070del	XP_069924165.1:p.Gln356_Ser357delinsHis	0.5	0	0	NO
18	INDEL	NC_091433.1_13027515_CTC/-	LCORL	XM_070068066.1	inframe_deletion	protein_coding	XP_069924167.1	EXON=7/8	XM_070068066.1:c.1068_1070del	XP_069924167.1:p.Gln356_Ser357delinsHis	0.5	0	0	NO
18	INDEL	NC_091433.1_13027515_CTC/-	LCORL	XM_070068067.1	inframe_deletion	protein_coding	XP_069924168.1	EXON=7/7	XM_070068067.1:c.1059_1061del	XP_069924168.1:p.Gln353_Ser354delinsHis	0.5	0	0	NO
18	INDEL	NC_091433.1_13027515_CTC/-	LCORL	XM_070068068.1	inframe_deletion	protein_coding	XP_069924169.1	EXON=6/6	XM_070068068.1:c.1002_1004del	XP_069924169.1:p.Gln334_Ser335delinsHis	0.5	0	0	NO
18	INDEL	NC_091433.1_13027515_CTC/-	LCORL	XM_070068069.1	inframe_deletion	protein_coding	XP_069924170.1	EXON=6/6	XM_070068069.1:c.993_995del	XP_069924170.1:p.Gln331_Ser332delinsHis	0.5	0	0	NO
18	INDEL	NC_091433.1_13027515_CTC/-	LCORL	XM_070068070.1	inframe_deletion	protein_coding	XP_069924171.1	EXON=6/6	XM_070068070.1:c.819_821del	XP_069924171.1:p.Gln273_Ser274delinsHis	0.5	0	0	NO
18	INDEL	NC_091433.1_13027515_CTC/-	LCORL	XM_070068071.1	inframe_deletion	protein_coding	XP_069924172.1	EXON=6/6	XM_070068071.1:c.810_812del	XP_069924172.1:p.Gln270_Ser271delinsHis	0.5	0	0	NO
18	INDEL	NC_091433.1_13027515_CTC/-	LCORL	XM_070068072.1	inframe_deletion	protein_coding	XP_069924173.1	EXON=6/6	XM_070068072.1:c.810_812del	XP_069924173.1:p.Gln270_Ser271delinsHis	0.5	0	0	NO
18	INDEL	NC_091433.1_13027515_CTC/-	LCORL	XM_070068073.1	inframe_deletion	protein_coding	XP_069924174.1	EXON=6/6	XM_070068073.1:c.801_803del	XP_069924174.1:p.Gln267_Ser268delinsHis	0.5	0	0	NO
18	INDEL	NC_091433.1_13027515_CTC/-	LCORL	XM_070068074.1	inframe_deletion	protein_coding	XP_069924175.1	EXON=6/7	XM_070068074.1:c.801_803del	XP_069924175.1:p.Gln267_Ser268delinsHis	0.5	0	0	NO
18	INDEL	NC_091433.1_13027515_CTC/-	LCORL	XM_070068076.1	inframe_deletion	protein_coding	XP_069924177.1	EXON=5/5	XM_070068076.1:c.582_584del	XP_069924177.1:p.Gln194_Ser195delinsHis	0.5	0	0	NO
18	INDEL	NC_091433.1_13027515_CTC/-	LCORL	XM_070068077.1	inframe_deletion	protein_coding	XP_069924178.1	EXON=4/4	XM_070068077.1:c.582_584del	XP_069924178.1:p.Gln194_Ser195delinsHis	0.5	0	0	NO
19	INDEL	NC_091433.1_13027520_T/-	LCORL	XM_051841977.2	frameshift_variant	protein_coding	XP_051697937.2	EXON=7/8	XM_051841977.2:c.1056del	XP_051697937.2:p.Arg352SerfsTer6	0.5	0	0	NO
19	INDEL	NC_091433.1_13027520_T/-	LCORL	XM_070068064.1	frameshift_variant	protein_coding	XP_069924165.1	EXON=7/7	XM_070068064.1:c.1065del	XP_069924165.1:p.Arg355SerfsTer6	0.5	0	0	NO
19	INDEL	NC_091433.1_13027520_T/-	LCORL	XM_070068066.1	frameshift_variant	protein_coding	XP_069924167.1	EXON=7/8	XM_070068066.1:c.1065del	XP_069924167.1:p.Arg355SerfsTer6	0.5	0	0	NO
19	INDEL	NC_091433.1_13027520_T/-	LCORL	XM_070068067.1	frameshift_variant	protein_coding	XP_069924168.1	EXON=7/7	XM_070068067.1:c.1056del	XP_069924168.1:p.Arg352SerfsTer6	0.5	0	0	NO
19	INDEL	NC_091433.1_13027520_T/-	LCORL	XM_070068068.1	frameshift_variant	protein_coding	XP_069924169.1	EXON=6/6	XM_070068068.1:c.999del	XP_069924169.1:p.Arg333SerfsTer6	0.5	0	0	NO
19	INDEL	NC_091433.1_13027520_T/-	LCORL	XM_070068069.1	frameshift_variant	protein_coding	XP_069924170.1	EXON=6/6	XM_070068069.1:c.990del	XP_069924170.1:p.Arg330SerfsTer6	0.5	0	0	NO
19	INDEL	NC_091433.1_13027520_T/-	LCORL	XM_070068070.1	frameshift_variant	protein_coding	XP_069924171.1	EXON=6/6	XM_070068070.1:c.816del	XP_069924171.1:p.Arg272SerfsTer6	0.5	0	0	NO
19	INDEL	NC_091433.1_13027520_T/-	LCORL	XM_070068071.1	frameshift_variant	protein_coding	XP_069924172.1	EXON=6/6	XM_070068071.1:c.807del	XP_069924172.1:p.Arg269SerfsTer6	0.5	0	0	NO
19	INDEL	NC_091433.1_13027520_T/-	LCORL	XM_070068072.1	frameshift_variant	protein_coding	XP_069924173.1	EXON=6/6	XM_070068072.1:c.807del	XP_069924173.1:p.Arg269SerfsTer6	0.5	0	0	NO
19	INDEL	NC_091433.1_13027520_T/-	LCORL	XM_070068073.1	frameshift_variant	protein_coding	XP_069924174.1	EXON=6/6	XM_070068073.1:c.798del	XP_069924174.1:p.Arg266SerfsTer6	0.5	0	0	NO
19	INDEL	NC_091433.1_13027520_T/-	LCORL	XM_070068074.1	frameshift_variant	protein_coding	XP_069924175.1	EXON=6/7	XM_070068074.1:c.798del	XP_069924175.1:p.Arg266SerfsTer6	0.5	0	0	NO
19	INDEL	NC_091433.1_13027520_T/-	LCORL	XM_070068076.1	frameshift_variant	protein_coding	XP_069924177.1	EXON=5/5	XM_070068076.1:c.579del	XP_069924177.1:p.Arg193SerfsTer6	0.5	0	0	NO
19	INDEL	NC_091433.1_13027520_T/-	LCORL	XM_070068077.1	frameshift_variant	protein_coding	XP_069924178.1	EXON=4/4	XM_070068077.1:c.579del	XP_069924178.1:p.Arg193SerfsTer6	0.5	0	0	NO
20	INDEL	NC_091433.1_13027536_-/A	LCORL	XM_051841977.2	frameshift_variant	protein_coding	XP_051697937.2	EXON=7/8	XM_051841977.2:c.1040_1041insT	XP_051697937.2:p.Gln349ThrfsTer3	0.5	0	0	NO
20	INDEL	NC_091433.1_13027536_-/A	LCORL	XM_070068064.1	frameshift_variant	protein_coding	XP_069924165.1	EXON=7/7	XM_070068064.1:c.1049_1050insT	XP_069924165.1:p.Gln352ThrfsTer3	0.5	0	0	NO
20	INDEL	NC_091433.1_13027536_-/A	LCORL	XM_070068066.1	frameshift_variant	protein_coding	XP_069924167.1	EXON=7/8	XM_070068066.1:c.1049_1050insT	XP_069924167.1:p.Gln352ThrfsTer3	0.5	0	0	NO
20	INDEL	NC_091433.1_13027536_-/A	LCORL	XM_070068067.1	frameshift_variant	protein_coding	XP_069924168.1	EXON=7/7	XM_070068067.1:c.1040_1041insT	XP_069924168.1:p.Gln349ThrfsTer3	0.5	0	0	NO
20	INDEL	NC_091433.1_13027536_-/A	LCORL	XM_070068068.1	frameshift_variant	protein_coding	XP_069924169.1	EXON=6/6	XM_070068068.1:c.983_984insT	XP_069924169.1:p.Gln330ThrfsTer3	0.5	0	0	NO
20	INDEL	NC_091433.1_13027536_-/A	LCORL	XM_070068069.1	frameshift_variant	protein_coding	XP_069924170.1	EXON=6/6	XM_070068069.1:c.974_975insT	XP_069924170.1:p.Gln327ThrfsTer3	0.5	0	0	NO
20	INDEL	NC_091433.1_13027536_-/A	LCORL	XM_070068070.1	frameshift_variant	protein_coding	XP_069924171.1	EXON=6/6	XM_070068070.1:c.800_801insT	XP_069924171.1:p.Gln269ThrfsTer3	0.5	0	0	NO
20	INDEL	NC_091433.1_13027536_-/A	LCORL	XM_070068071.1	frameshift_variant	protein_coding	XP_069924172.1	EXON=6/6	XM_070068071.1:c.791_792insT	XP_069924172.1:p.Gln266ThrfsTer3	0.5	0	0	NO
20	INDEL	NC_091433.1_13027536_-/A	LCORL	XM_070068072.1	frameshift_variant	protein_coding	XP_069924173.1	EXON=6/6	XM_070068072.1:c.791_792insT	XP_069924173.1:p.Gln266ThrfsTer3	0.5	0	0	NO
20	INDEL	NC_091433.1_13027536_-/A	LCORL	XM_070068073.1	frameshift_variant	protein_coding	XP_069924174.1	EXON=6/6	XM_070068073.1:c.782_783insT	XP_069924174.1:p.Gln263ThrfsTer3	0.5	0	0	NO
20	INDEL	NC_091433.1_13027536_-/A	LCORL	XM_070068074.1	frameshift_variant	protein_coding	XP_069924175.1	EXON=6/7	XM_070068074.1:c.782_783insT	XP_069924175.1:p.Gln263ThrfsTer3	0.5	0	0	NO
20	INDEL	NC_091433.1_13027536_-/A	LCORL	XM_070068076.1	frameshift_variant	protein_coding	XP_069924177.1	EXON=5/5	XM_070068076.1:c.563_564insT	XP_069924177.1:p.Gln190ThrfsTer3	0.5	0	0	NO
20	INDEL	NC_091433.1_13027536_-/A	LCORL	XM_070068077.1	frameshift_variant	protein_coding	XP_069924178.1	EXON=4/4	XM_070068077.1:c.563_564insT	XP_069924178.1:p.Gln190ThrfsTer3	0.5	0	0	NO
21	INDEL	NC_091433.1_13027538_-/GAG	LCORL	XM_051841977.2	inframe_insertion	protein_coding	XP_051697937.2	EXON=7/8	XM_051841977.2:c.1038_1039insCTC	XP_051697937.2:p.Gly346_Cys347insLeu	0.5	0	0	NO
21	INDEL	NC_091433.1_13027538_-/GAG	LCORL	XM_070068064.1	inframe_insertion	protein_coding	XP_069924165.1	EXON=7/7	XM_070068064.1:c.1047_1048insCTC	XP_069924165.1:p.Gly349_Cys350insLeu	0.5	0	0	NO
21	INDEL	NC_091433.1_13027538_-/GAG	LCORL	XM_070068066.1	inframe_insertion	protein_coding	XP_069924167.1	EXON=7/8	XM_070068066.1:c.1047_1048insCTC	XP_069924167.1:p.Gly349_Cys350insLeu	0.5	0	0	NO
21	INDEL	NC_091433.1_13027538_-/GAG	LCORL	XM_070068067.1	inframe_insertion	protein_coding	XP_069924168.1	EXON=7/7	XM_070068067.1:c.1038_1039insCTC	XP_069924168.1:p.Gly346_Cys347insLeu	0.5	0	0	NO
21	INDEL	NC_091433.1_13027538_-/GAG	LCORL	XM_070068068.1	inframe_insertion	protein_coding	XP_069924169.1	EXON=6/6	XM_070068068.1:c.981_982insCTC	XP_069924169.1:p.Gly327_Cys328insLeu	0.5	0	0	NO
21	INDEL	NC_091433.1_13027538_-/GAG	LCORL	XM_070068069.1	inframe_insertion	protein_coding	XP_069924170.1	EXON=6/6	XM_070068069.1:c.972_973insCTC	XP_069924170.1:p.Gly324_Cys325insLeu	0.5	0	0	NO
21	INDEL	NC_091433.1_13027538_-/GAG	LCORL	XM_070068070.1	inframe_insertion	protein_coding	XP_069924171.1	EXON=6/6	XM_070068070.1:c.798_799insCTC	XP_069924171.1:p.Gly266_Cys267insLeu	0.5	0	0	NO
21	INDEL	NC_091433.1_13027538_-/GAG	LCORL	XM_070068071.1	inframe_insertion	protein_coding	XP_069924172.1	EXON=6/6	XM_070068071.1:c.789_790insCTC	XP_069924172.1:p.Gly263_Cys264insLeu	0.5	0	0	NO
21	INDEL	NC_091433.1_13027538_-/GAG	LCORL	XM_070068072.1	inframe_insertion	protein_coding	XP_069924173.1	EXON=6/6	XM_070068072.1:c.789_790insCTC	XP_069924173.1:p.Gly263_Cys264insLeu	0.5	0	0	NO
21	INDEL	NC_091433.1_13027538_-/GAG	LCORL	XM_070068073.1	inframe_insertion	protein_coding	XP_069924174.1	EXON=6/6	XM_070068073.1:c.780_781insCTC	XP_069924174.1:p.Gly260_Cys261insLeu	0.5	0	0	NO
21	INDEL	NC_091433.1_13027538_-/GAG	LCORL	XM_070068074.1	inframe_insertion	protein_coding	XP_069924175.1	EXON=6/7	XM_070068074.1:c.780_781insCTC	XP_069924175.1:p.Gly260_Cys261insLeu	0.5	0	0	NO
21	INDEL	NC_091433.1_13027538_-/GAG	LCORL	XM_070068076.1	inframe_insertion	protein_coding	XP_069924177.1	EXON=5/5	XM_070068076.1:c.561_562insCTC	XP_069924177.1:p.Gly187_Cys188insLeu	0.5	0	0	NO
21	INDEL	NC_091433.1_13027538_-/GAG	LCORL	XM_070068077.1	inframe_insertion	protein_coding	XP_069924178.1	EXON=4/4	XM_070068077.1:c.561_562insCTC	XP_069924178.1:p.Gly187_Cys188insLeu	0.5	0	0	NO
22	INDEL	NC_091433.1_13027542_-/G	LCORL	XM_051841977.2	frameshift_variant	protein_coding	XP_051697937.2	EXON=7/8	XM_051841977.2:c.1034_1035insC	XP_051697937.2:p.Arg345SerfsTer7	0.5	0	0	NO
22	INDEL	NC_091433.1_13027542_-/G	LCORL	XM_070068064.1	frameshift_variant	protein_coding	XP_069924165.1	EXON=7/7	XM_070068064.1:c.1043_1044insC	XP_069924165.1:p.Arg348SerfsTer7	0.5	0	0	NO
22	INDEL	NC_091433.1_13027542_-/G	LCORL	XM_070068066.1	frameshift_variant	protein_coding	XP_069924167.1	EXON=7/8	XM_070068066.1:c.1043_1044insC	XP_069924167.1:p.Arg348SerfsTer7	0.5	0	0	NO
22	INDEL	NC_091433.1_13027542_-/G	LCORL	XM_070068067.1	frameshift_variant	protein_coding	XP_069924168.1	EXON=7/7	XM_070068067.1:c.1034_1035insC	XP_069924168.1:p.Arg345SerfsTer7	0.5	0	0	NO
22	INDEL	NC_091433.1_13027542_-/G	LCORL	XM_070068068.1	frameshift_variant	protein_coding	XP_069924169.1	EXON=6/6	XM_070068068.1:c.977_978insC	XP_069924169.1:p.Arg326SerfsTer7	0.5	0	0	NO
22	INDEL	NC_091433.1_13027542_-/G	LCORL	XM_070068069.1	frameshift_variant	protein_coding	XP_069924170.1	EXON=6/6	XM_070068069.1:c.968_969insC	XP_069924170.1:p.Arg323SerfsTer7	0.5	0	0	NO
22	INDEL	NC_091433.1_13027542_-/G	LCORL	XM_070068070.1	frameshift_variant	protein_coding	XP_069924171.1	EXON=6/6	XM_070068070.1:c.794_795insC	XP_069924171.1:p.Arg265SerfsTer7	0.5	0	0	NO
22	INDEL	NC_091433.1_13027542_-/G	LCORL	XM_070068071.1	frameshift_variant	protein_coding	XP_069924172.1	EXON=6/6	XM_070068071.1:c.785_786insC	XP_069924172.1:p.Arg262SerfsTer7	0.5	0	0	NO
22	INDEL	NC_091433.1_13027542_-/G	LCORL	XM_070068072.1	frameshift_variant	protein_coding	XP_069924173.1	EXON=6/6	XM_070068072.1:c.785_786insC	XP_069924173.1:p.Arg262SerfsTer7	0.5	0	0	NO
22	INDEL	NC_091433.1_13027542_-/G	LCORL	XM_070068073.1	frameshift_variant	protein_coding	XP_069924174.1	EXON=6/6	XM_070068073.1:c.776_777insC	XP_069924174.1:p.Arg259SerfsTer7	0.5	0	0	NO
22	INDEL	NC_091433.1_13027542_-/G	LCORL	XM_070068074.1	frameshift_variant	protein_coding	XP_069924175.1	EXON=6/7	XM_070068074.1:c.776_777insC	XP_069924175.1:p.Arg259SerfsTer7	0.5	0	0	NO
22	INDEL	NC_091433.1_13027542_-/G	LCORL	XM_070068076.1	frameshift_variant	protein_coding	XP_069924177.1	EXON=5/5	XM_070068076.1:c.557_558insC	XP_069924177.1:p.Arg186SerfsTer7	0.5	0	0	NO
22	INDEL	NC_091433.1_13027542_-/G	LCORL	XM_070068077.1	frameshift_variant	protein_coding	XP_069924178.1	EXON=4/4	XM_070068077.1:c.557_558insC	XP_069924178.1:p.Arg186SerfsTer7	0.5	0	0	NO
23	INDEL	NC_091433.1_13027545_-/TAGGGCC	LCORL	XM_051841977.2	frameshift_variant	protein_coding	XP_051697937.2	EXON=7/8	XM_051841977.2:c.1031_1032insGGCCCTA	XP_051697937.2:p.Arg345AlafsTer9	0.5	0	0	NO
23	INDEL	NC_091433.1_13027545_-/TAGGGCC	LCORL	XM_070068064.1	frameshift_variant	protein_coding	XP_069924165.1	EXON=7/7	XM_070068064.1:c.1040_1041insGGCCCTA	XP_069924165.1:p.Arg348AlafsTer9	0.5	0	0	NO
23	INDEL	NC_091433.1_13027545_-/TAGGGCC	LCORL	XM_070068066.1	frameshift_variant	protein_coding	XP_069924167.1	EXON=7/8	XM_070068066.1:c.1040_1041insGGCCCTA	XP_069924167.1:p.Arg348AlafsTer9	0.5	0	0	NO
23	INDEL	NC_091433.1_13027545_-/TAGGGCC	LCORL	XM_070068067.1	frameshift_variant	protein_coding	XP_069924168.1	EXON=7/7	XM_070068067.1:c.1031_1032insGGCCCTA	XP_069924168.1:p.Arg345AlafsTer9	0.5	0	0	NO
23	INDEL	NC_091433.1_13027545_-/TAGGGCC	LCORL	XM_070068068.1	frameshift_variant	protein_coding	XP_069924169.1	EXON=6/6	XM_070068068.1:c.974_975insGGCCCTA	XP_069924169.1:p.Arg326AlafsTer9	0.5	0	0	NO
23	INDEL	NC_091433.1_13027545_-/TAGGGCC	LCORL	XM_070068069.1	frameshift_variant	protein_coding	XP_069924170.1	EXON=6/6	XM_070068069.1:c.965_966insGGCCCTA	XP_069924170.1:p.Arg323AlafsTer9	0.5	0	0	NO
23	INDEL	NC_091433.1_13027545_-/TAGGGCC	LCORL	XM_070068070.1	frameshift_variant	protein_coding	XP_069924171.1	EXON=6/6	XM_070068070.1:c.791_792insGGCCCTA	XP_069924171.1:p.Arg265AlafsTer9	0.5	0	0	NO
23	INDEL	NC_091433.1_13027545_-/TAGGGCC	LCORL	XM_070068071.1	frameshift_variant	protein_coding	XP_069924172.1	EXON=6/6	XM_070068071.1:c.782_783insGGCCCTA	XP_069924172.1:p.Arg262AlafsTer9	0.5	0	0	NO
23	INDEL	NC_091433.1_13027545_-/TAGGGCC	LCORL	XM_070068072.1	frameshift_variant	protein_coding	XP_069924173.1	EXON=6/6	XM_070068072.1:c.782_783insGGCCCTA	XP_069924173.1:p.Arg262AlafsTer9	0.5	0	0	NO
23	INDEL	NC_091433.1_13027545_-/TAGGGCC	LCORL	XM_070068073.1	frameshift_variant	protein_coding	XP_069924174.1	EXON=6/6	XM_070068073.1:c.773_774insGGCCCTA	XP_069924174.1:p.Arg259AlafsTer9	0.5	0	0	NO
23	INDEL	NC_091433.1_13027545_-/TAGGGCC	LCORL	XM_070068074.1	frameshift_variant	protein_coding	XP_069924175.1	EXON=6/7	XM_070068074.1:c.773_774insGGCCCTA	XP_069924175.1:p.Arg259AlafsTer9	0.5	0	0	NO
23	INDEL	NC_091433.1_13027545_-/TAGGGCC	LCORL	XM_070068076.1	frameshift_variant	protein_coding	XP_069924177.1	EXON=5/5	XM_070068076.1:c.554_555insGGCCCTA	XP_069924177.1:p.Arg186AlafsTer9	0.5	0	0	NO
23	INDEL	NC_091433.1_13027545_-/TAGGGCC	LCORL	XM_070068077.1	frameshift_variant	protein_coding	XP_069924178.1	EXON=4/4	XM_070068077.1:c.554_555insGGCCCTA	XP_069924178.1:p.Arg186AlafsTer9	0.5	0	0	NO
24	INDEL	NC_091433.1_16180173_C/-	KCNIP4	XM_051842096.2	5_prime_UTR_variant	protein_coding	XP_051698056.1	EXON=1/8	XM_051842096.2:c.-938del	-	1	0	0	NO
24	INDEL	NC_091433.1_16180173_C/-	KCNIP4	XM_070068104.1	5_prime_UTR_variant	protein_coding	XP_069924205.1	EXON=1/8	XM_070068104.1:c.-788del	-	1	0	0	NO
25	INDEL	NC_091433.1_16198412_-/ATCAGGTAATCATGAAATGCTGTACTGTTAGGTTAAGAAGCAA	KCNIP4	XM_051842096.2	5_prime_UTR_variant	protein_coding	XP_051698056.1	EXON=1/8	XM_051842096.2:c.-19177_-19176insTTGCTTCTTAACCTAACAGTACAGCATTTCATGATTACCTGAT	-	0.45455	0	0	NO
25	INDEL	NC_091433.1_16198412_-/ATCAGGTAATCATGAAATGCTGTACTGTTAGGTTAAGAAGCAA	KCNIP4	XM_070068104.1	5_prime_UTR_variant	protein_coding	XP_069924205.1	EXON=1/8	XM_070068104.1:c.-19027_-19026insTTGCTTCTTAACCTAACAGTACAGCATTTCATGATTACCTGAT	-	0.45455	0	0	NO
26	INDEL	NC_091433.1_3264107_G/-	KIAA0232	XM_070068018.1	frameshift_variant	protein_coding	XP_069924119.1	EXON=8/11	XM_070068018.1:c.3404del	XP_069924119.1:p.Pro1135LeufsTer42	0.5	0	0	NO
27	INDEL	NC_091433.1_3577136_-/TTTCT	WFS1	XM_051830499.2	3_prime_UTR_variant	protein_coding	XP_051686459.2	EXON=9/9	XM_051830499.2:c.*1486_*1490dup	-	1	0.333335	0	YES
27	INDEL	NC_091433.1_3577136_-/TTTCT	WFS1	XM_070068019.1	3_prime_UTR_variant	protein_coding	XP_069924120.1	EXON=8/8	XM_070068019.1:c.*1486_*1490dup	-	1	0.333335	0	YES
27	INDEL	NC_091433.1_3577136_-/TTTCT	WFS1	XM_070068020.1	3_prime_UTR_variant	protein_coding	XP_069924121.1	EXON=8/8	XM_070068020.1:c.*1486_*1490dup	-	1	0.333335	0	YES
28	INDEL	NC_091433.1_3577180_GAGA/-	WFS1	XM_051830499.2	3_prime_UTR_variant	protein_coding	XP_051686459.2	EXON=9/9	XM_051830499.2:c.*1443_*1446del	-	0.5	0	0	NO
28	INDEL	NC_091433.1_3577180_GAGA/-	WFS1	XM_070068019.1	3_prime_UTR_variant	protein_coding	XP_069924120.1	EXON=8/8	XM_070068019.1:c.*1443_*1446del	-	0.5	0	0	NO
28	INDEL	NC_091433.1_3577180_GAGA/-	WFS1	XM_070068020.1	3_prime_UTR_variant	protein_coding	XP_069924121.1	EXON=8/8	XM_070068020.1:c.*1443_*1446del	-	0.5	0	0	NO
29	INDEL	NC_091433.1_3577561_C/-	WFS1	XM_051830499.2	3_prime_UTR_variant	protein_coding	XP_051686459.2	EXON=9/9	XM_051830499.2:c.*1065del	-	1	-	-	NO
29	INDEL	NC_091433.1_3577561_C/-	WFS1	XM_070068019.1	3_prime_UTR_variant	protein_coding	XP_069924120.1	EXON=8/8	XM_070068019.1:c.*1065del	-	1	-	-	NO
29	INDEL	NC_091433.1_3577561_C/-	WFS1	XM_070068020.1	3_prime_UTR_variant	protein_coding	XP_069924121.1	EXON=8/8	XM_070068020.1:c.*1065del	-	1	-	-	NO
30	INDEL	NC_091435.1_110138328_TT/-	PHC3	XM_051859124.2	5_prime_UTR_variant	protein_coding	XP_051715084.1	EXON=1/13	XM_051859124.2:c.-621_-620del	-	0.5	0	0	NO
30	INDEL	NC_091435.1_110138328_TT/-	PHC3	XM_070072527.1	5_prime_UTR_variant	protein_coding	XP_069928628.1	EXON=1/12	XM_070072527.1:c.-621_-620del	-	0.5	0	0	NO
31	INDEL	NC_091435.1_110518088_-/AAATG	LRRC34	XM_008266460.4	3_prime_UTR_variant	protein_coding	XP_008264682.2	EXON=11/11	XM_008266460.4:c.*2095_*2096insAAATG	-	0.57143	0	0	NO
31	INDEL	NC_091435.1_110518088_-/AAATG	LRRC34	XM_051818775.2	3_prime_UTR_variant	protein_coding	XP_051674735.2	EXON=11/11	XM_051818775.2:c.*2095_*2096insAAATG	-	0.57143	0	0	NO
31	INDEL	NC_091435.1_110518088_-/AAATG	LRRC34	XM_051818778.2	3_prime_UTR_variant	protein_coding	XP_051674738.2	EXON=12/12	XM_051818778.2:c.*2095_*2096insAAATG	-	0.57143	0	0	NO
31	INDEL	NC_091435.1_110518088_-/AAATG	LRRC34	XM_051818779.2	3_prime_UTR_variant	protein_coding	XP_051674739.2	EXON=10/10	XM_051818779.2:c.*2095_*2096insAAATG	-	0.57143	0	0	NO
31	INDEL	NC_091435.1_110518088_-/AAATG	LRRC34	XM_051818780.2	3_prime_UTR_variant	protein_coding	XP_051674740.2	EXON=9/9	XM_051818780.2:c.*2095_*2096insAAATG	-	0.57143	0	0	NO
32	INDEL	NC_091435.1_110518090_-/C	LRRC34	XM_008266460.4	3_prime_UTR_variant	protein_coding	XP_008264682.2	EXON=11/11	XM_008266460.4:c.*2097_*2098insC	-	0.57143	0	0	NO
32	INDEL	NC_091435.1_110518090_-/C	LRRC34	XM_051818775.2	3_prime_UTR_variant	protein_coding	XP_051674735.2	EXON=11/11	XM_051818775.2:c.*2097_*2098insC	-	0.57143	0	0	NO
32	INDEL	NC_091435.1_110518090_-/C	LRRC34	XM_051818778.2	3_prime_UTR_variant	protein_coding	XP_051674738.2	EXON=12/12	XM_051818778.2:c.*2097_*2098insC	-	0.57143	0	0	NO
32	INDEL	NC_091435.1_110518090_-/C	LRRC34	XM_051818779.2	3_prime_UTR_variant	protein_coding	XP_051674739.2	EXON=10/10	XM_051818779.2:c.*2097_*2098insC	-	0.57143	0	0	NO
32	INDEL	NC_091435.1_110518090_-/C	LRRC34	XM_051818780.2	3_prime_UTR_variant	protein_coding	XP_051674740.2	EXON=9/9	XM_051818780.2:c.*2097_*2098insC	-	0.57143	0	0	NO
33	INDEL	NC_091436.1_133665649_-/TT	SRPK1	XM_070074152.1	3_prime_UTR_variant	protein_coding	XP_069930253.1	EXON=16/16	XM_070074152.1:c.*1212_*1213dup	-	0.5	0	0	NO
33	INDEL	NC_091436.1_133665649_-/TT	LHFPL5	XM_070074153.1	3_prime_UTR_variant	protein_coding	XP_069930254.1	EXON=6/6	XM_070074153.1:c.*6981_*6982dup	-	0.5	0	0	NO
34	INDEL	NC_091436.1_160484040_T/-	LOC127493100	XR_007923084.1	non_coding_transcript_exon_variant	ncRNA	-	EXON=4/4	XR_007923084.1:n.1899del	-	0.5	0	0	NO
35	INDEL	NC_091436.1_160484049_-/AAAA	LOC127493100	XR_007923084.1	non_coding_transcript_exon_variant	ncRNA	-	EXON=4/4	XR_007923084.1:n.1890_1891insTTTT	-	0.57143	0	0	NO
36	INDEL	NC_091436.1_160484051_-/G	LOC127493100	XR_007923084.1	non_coding_transcript_exon_variant	ncRNA	-	EXON=4/4	XR_007923084.1:n.1888_1889insC	-	0.57143	0	0	NO
37	INDEL	NC_091436.1_38253347_-/TTCTTGGATACAC	SMLR1	XM_008263501.4	3_prime_UTR_variant	protein_coding	XP_008261723.1	EXON=2/2	XM_008263501.4:c.*145_*146insGTGTATCCAAGAA	-	0.66667	0	0	NO
38	INDEL	NC_091436.1_47743209_TTTTTTTT/-	LOC138849597	XR_011388546.1	non_coding_transcript_exon_variant	ncRNA	-	EXON=1/3	XR_011388546.1:n.4055_4062del	-	0.66667	0	0	NO
38	INDEL	NC_091436.1_47743209_TTTTTTTT/-	LOC138849597	XR_011388547.1	non_coding_transcript_exon_variant	ncRNA	-	EXON=1/4	XR_011388547.1:n.4055_4062del	-	0.66667	0	0	NO
39	INDEL	NC_091436.1_47830092_C/-	LOC138849597	XR_011388546.1	non_coding_transcript_exon_variant	ncRNA	-	EXON=3/3	XR_011388546.1:n.30115del	-	0.88889	0.5	0	YES
39	INDEL	NC_091436.1_47830092_C/-	LOC138849597	XR_011388547.1	non_coding_transcript_exon_variant	ncRNA	-	EXON=4/4	XR_011388547.1:n.30162del	-	0.88889	0.5	0	YES
40	INDEL	NC_091436.1_56896539_-/AGTTCCCTCACCTTTCAAATCACTTGTCTCTT	LOC127492984	XR_007922861.2	non_coding_transcript_exon_variant	ncRNA	-	EXON=2/4	XR_007922861.2:n.469_470insAGTTCCCTCACCTTTCAAATCACTTGTCTCTT	-	0.45455	0	0	NO
41	INDEL	NC_091436.1_56896541_A/-	LOC127492984	XR_007922861.2	non_coding_transcript_exon_variant	ncRNA	-	EXON=2/4	XR_007922861.2:n.472del	-	0.45455	0	0	NO
42	INDEL	NC_091436.1_56896544_-/TCCGCAAACAGTTCATTTTCTTTTGCTTGA	LOC127492984	XR_007922861.2	non_coding_transcript_exon_variant	ncRNA	-	EXON=2/4	XR_007922861.2:n.474_475insTCCGCAAACAGTTCATTTTCTTTTGCTTGA	-	0.45455	0	0	NO
43	INDEL	NC_091437.1_100531551_-/TATTTTAAGCAGAGCTGTTAAATTATAAATAAACTCATAGTTCTAGTTG	PI15	XM_008255671.4	3_prime_UTR_variant	protein_coding	XP_008253893.1	EXON=6/6	XM_008255671.4:c.*3079_*3080insTTTTAAGCAGAGCTGTTAAATTATAAATAAACTCATAGTTCTAGTTGTA	-	0.6	0	0	NO
44	INDEL	NC_091446.1_60934248_C/-	LOC127484130	XR_007910891.2	non_coding_transcript_exon_variant	ncRNA	-	EXON=5/5	XR_007910891.2:n.398del	-	0.66667	0	0	NO
44	INDEL	NC_091446.1_60934248_C/-	LOC127484130	XR_007910892.2	non_coding_transcript_exon_variant	ncRNA	-	EXON=3/3	XR_007910892.2:n.234del	-	0.66667	0	0	NO
45	INDEL	NC_091446.1_61217962_AAATAAATAAAATAAAATA/-	LOC138845376	XR_011382430.1	non_coding_transcript_exon_variant	ncRNA	-	EXON=2/2	XR_011382430.1:n.623_641del	-	0.66667	0	0	NO
46	INDEL	NC_091446.1_83799066_TCTCTCT/-	LOC100349619	XM_051836947.2	5_prime_UTR_variant	protein_coding	XP_051692907.1	EXON=1/1		-	1	0	0	NO
47	INDEL	NC_091446.1_83868898_-/ATGA	LOC100349877	XM_070058376.1	5_prime_UTR_variant	protein_coding	XP_069914477.1	EXON=1/4	XM_070058376.1:c.-106_-105insTCAT	-	0.5	0	0	NO
47	INDEL	NC_091446.1_83868898_-/ATGA	LOC100349877	XM_070058377.1	5_prime_UTR_variant	protein_coding	XP_069914478.1	EXON=1/3	XM_070058377.1:c.-16_-15insTCAT	-	0.5	0	0	NO
48	INDEL	NC_091446.1_9203316_-/AAAGCAAA	ATE1	XM_008270609.4	3_prime_UTR_variant	protein_coding	XP_008268831.1	EXON=12/12	XM_008270609.4:c.*2580_*2581insAAAGCAAA	-	0.66667	0	0	NO
48	INDEL	NC_091446.1_9203316_-/AAAGCAAA	ATE1	XM_017348618.3	3_prime_UTR_variant	protein_coding	XP_017204107.1	EXON=12/12	XM_017348618.3:c.*2580_*2581insAAAGCAAA	-	0.66667	0	0	NO
48	INDEL	NC_091446.1_9203316_-/AAAGCAAA	ATE1	XM_017348619.3	3_prime_UTR_variant	protein_coding	XP_017204108.1	EXON=12/12	XM_017348619.3:c.*2580_*2581insAAAGCAAA	-	0.66667	0	0	NO
48	INDEL	NC_091446.1_9203316_-/AAAGCAAA	ATE1	XM_017348620.3	3_prime_UTR_variant	protein_coding	XP_017204109.1	EXON=12/12	XM_017348620.3:c.*2580_*2581insAAAGCAAA	-	0.66667	0	0	NO
48	INDEL	NC_091446.1_9203316_-/AAAGCAAA	ATE1	XM_017348624.3	3_prime_UTR_variant	protein_coding	XP_017204113.1	EXON=11/11	XM_017348624.3:c.*2580_*2581insAAAGCAAA	-	0.66667	0	0	NO
48	INDEL	NC_091446.1_9203316_-/AAAGCAAA	ATE1	XM_051824248.2	3_prime_UTR_variant	protein_coding	XP_051680208.1	EXON=11/11	XM_051824248.2:c.*2580_*2581insAAAGCAAA	-	0.66667	0	0	NO
48	INDEL	NC_091446.1_9203316_-/AAAGCAAA	ATE1	XM_051824254.2	3_prime_UTR_variant	protein_coding	XP_051680214.1	EXON=11/11	XM_051824254.2:c.*2580_*2581insAAAGCAAA	-	0.66667	0	0	NO
48	INDEL	NC_091446.1_9203316_-/AAAGCAAA	ATE1	XM_070057112.1	3_prime_UTR_variant	protein_coding	XP_069913213.1	EXON=11/11	XM_070057112.1:c.*2580_*2581insAAAGCAAA	-	0.66667	0	0	NO
48	INDEL	NC_091446.1_9203316_-/AAAGCAAA	ATE1	XM_070057113.1	3_prime_UTR_variant	protein_coding	XP_069913214.1	EXON=11/11	XM_070057113.1:c.*2580_*2581insAAAGCAAA	-	0.66667	0	0	NO
48	INDEL	NC_091446.1_9203316_-/AAAGCAAA	ATE1	XM_070057118.1	3_prime_UTR_variant	protein_coding	XP_069913219.1	EXON=11/11	XM_070057118.1:c.*2580_*2581insAAAGCAAA	-	0.66667	0	0	NO
48	INDEL	NC_091446.1_9203316_-/AAAGCAAA	ATE1	XM_070057119.1	3_prime_UTR_variant	protein_coding	XP_069913220.1	EXON=10/10	XM_070057119.1:c.*2580_*2581insAAAGCAAA	-	0.66667	0	0	NO
48	INDEL	NC_091446.1_9203316_-/AAAGCAAA	ATE1	XM_070057120.1	3_prime_UTR_variant	protein_coding	XP_069913221.1	EXON=11/11	XM_070057120.1:c.*2580_*2581insAAAGCAAA	-	0.66667	0	0	NO
48	INDEL	NC_091446.1_9203316_-/AAAGCAAA	ATE1	XM_070057121.1	3_prime_UTR_variant	protein_coding	XP_069913222.1	EXON=10/10	XM_070057121.1:c.*2580_*2581insAAAGCAAA	-	0.66667	0	0	NO

## Sheet: Table S10
Table S10. Results of variant annotation and prioritization for Dwarf Lop and Netherland Dwarf sequence information compared with that of other sequence datasets. Investigated regions are those from HP analyses. Investigated regions are those from FST analyses.
Variant type	Location/type	Gene name	Source analysis	NCBI transcript	Varian Effect	Variant type	NCBI protein	Exon number	HGVS coding sequence name	HGVS protein sequence name	Dwarf lop (freq. ALT)	Netherland dwarf (Dw/dw) (freq. ALT)	Netherland dwarf (Dw/dw) (freq. ALT)	Netherland dwarf (dw/dw)(freq. ALT)	Netherland dwarf (dw/dw)(freq. ALT)
SNP	NC_091432.1_38225150_C/A	KIF18A	HP in Netherland Dwarf rabbits	XM_008269231.4	5_prime_UTR_variant	protein_coding	ENSP=XP_008267453.1	EXON=1/17	XM_008269231.4:c.-97C>A	-	0	0.5	0	0	0
SNP	NC_091432.1_38308515_T/A	KIF18A	HP in Netherland Dwarf rabbits	XM_002709207.5	missense_variant,splice_region_variant	protein_coding	ENSP=XP_002709253.1	EXON=17/17	XM_002709207.5:c.2566T>A	XP_002709253.1:p.Phe856Ile	0.5	0	0	0	0
SNP	NC_091432.1_38308515_T/A	KIF18A	HP in Netherland Dwarf rabbits	XM_008269231.4	missense_variant,splice_region_variant	protein_coding	ENSP=XP_008267453.1	EXON=17/17	XM_008269231.4:c.2566T>A	XP_008267453.1:p.Phe856Ile	0.5	0	0	0	0
SNP	NC_091432.1_38308515_T/A	KIF18A	HP in Netherland Dwarf rabbits	XR_011387869.1	splice_region_variant,non_coding_transcript_exon_variant	misc_RNA	-	EXON=17/17	XR_011387869.1:n.2812T>A	-	0.5	0	0	0	0
SNP	NC_091432.1_38308517_T/A	KIF18A	HP in Netherland Dwarf rabbits	XM_002709207.5	missense_variant	protein_coding	ENSP=XP_002709253.1	EXON=17/17	XM_002709207.5:c.2568T>A	XP_002709253.1:p.Phe856Leu	0.5	0	0	0	0
SNP	NC_091432.1_38308517_T/A	KIF18A	HP in Netherland Dwarf rabbits	XM_008269231.4	missense_variant	protein_coding	ENSP=XP_008267453.1	EXON=17/17	XM_008269231.4:c.2568T>A	XP_008267453.1:p.Phe856Leu	0.5	0	0	0	0
SNP	NC_091432.1_38308517_T/A	KIF18A	HP in Netherland Dwarf rabbits	XR_011387869.1	non_coding_transcript_exon_variant	misc_RNA	-	EXON=17/17	XR_011387869.1:n.2814T>A	-	0.5	0	0	0	0
INDEL	NC_091432.1_38308524_-/TGT	KIF18A	HP in Netherland Dwarf rabbits	XM_008269231.4	inframe_insertion	protein_coding	ENSP=XP_008267453.1	EXON=17/17	XM_008269231.4:c.2574_2575insTGT	XP_008267453.1:p.Arg858_Asn859insCys	0.5	0	0	0	0
INDEL	NC_091432.1_38308524_-/TGT	KIF18A	HP in Netherland Dwarf rabbits	XR_011387869.1	non_coding_transcript_exon_variant	misc_RNA	-	EXON=17/17	XR_011387869.1:n.2820_2821insTGT	-	0.5	0	0	0	0
SNP	NC_091432.1_61667553_T/C	OLFR622	HP in Dwarf Lop rabbits	NM_001171453.1	missense_variant	protein_coding	ENSP=NP_001164924.1	EXON=1/1	NM_001171453.1:c.658A>G	NP_001164924.1:p.Ile220Val	0	0.6	0.5	-	0.6
SNP	NC_091432.1_61704408_T/C	LOC100349637	HP in Dwarf Lop rabbits	XM_002708742.3	synonymous_variant	protein_coding	ENSP=XP_002708788.3	EXON=1/1	XM_002708742.3:c.270T>C	XP_002708788.3:p.Asn90%3D	-	0.67	0	1	0
SNP	NC_091432.1_61704528_C/T	LOC100349637	HP in Dwarf Lop rabbits	XM_002708742.3	synonymous_variant	protein_coding	ENSP=XP_002708788.3	EXON=1/1	XM_002708742.3:c.390C>T	XP_002708788.3:p.Asn130%3D	-	0	-	0.67	0
SNP	NC_091432.1_61704540_T/C	LOC100349637	HP in Dwarf Lop rabbits	XM_002708742.3	synonymous_variant	protein_coding	ENSP=XP_002708788.3	EXON=1/1	XM_002708742.3:c.402T>C	XP_002708788.3:p.His134%3D	-	0	-	0.67	0
SNP	NC_091432.1_61704541_G/T	LOC100349637	HP in Dwarf Lop rabbits	XM_002708742.3	missense_variant	protein_coding	ENSP=XP_002708788.3	EXON=1/1	XM_002708742.3:c.403G>T	XP_002708788.3:p.Ala135Ser	-	0	-	0.67	0
SNP	NC_091432.1_61863020_C/T	OLR96	HP in Dwarf Lop rabbits	NM_001171447.1	missense_variant	protein_coding	ENSP=NP_001164918.1	EXON=1/1	NM_001171447.1:c.151G>A	NP_001164918.1:p.Val51Ile	0	0	0	0	0.67
SNP	NC_091432.1_61863021_G/A	OLR96	HP in Dwarf Lop rabbits	NM_001171447.1	synonymous_variant	protein_coding	ENSP=NP_001164918.1	EXON=1/1	NM_001171447.1:c.150C>T	NP_001164918.1:p.Ile50%3D	0	0	0	0	0.67
SNP	NC_091432.1_61863023_T/C	OLR96	HP in Dwarf Lop rabbits	NM_001171447.1	missense_variant	protein_coding	ENSP=NP_001164918.1	EXON=1/1	NM_001171447.1:c.148A>G	NP_001164918.1:p.Ile50Val	0	0	0	0	0.67
INDEL	NC_091432.1_153639639_AGG/-	PRUNE2	HP in Netherland Dwarf rabbits	XM_051858798.2	splice_acceptor_variant,coding_sequence_variant	protein_coding	ENSP=XP_051714758.1	EXON=13/20	-	HGVSc=XM_051858798.2:c.8681-1_8682del	0.57	0	0	0	0
INDEL	NC_091432.1_153639639_AGG/-	PRUNE2	HP in Netherland Dwarf rabbits	XM_051858799.2	splice_acceptor_variant,coding_sequence_variant	protein_coding	ENSP=XP_051714759.1	EXON=13/19	-	HGVSc=XM_051858799.2:c.8681-1_8682del	0.57	0	0	0	0
INDEL	NC_091432.1_153639639_AGG/-	PRUNE2	HP in Netherland Dwarf rabbits	XM_051858830.2	splice_acceptor_variant,coding_sequence_variant	protein_coding	ENSP=XP_051714790.1	EXON=13/18	-	HGVSc=XM_051858830.2:c.8681-1_8682del	0.57	0	0	0	0
INDEL	NC_091432.1_153639639_AGG/-	PRUNE2	HP in Netherland Dwarf rabbits	XM_051858833.2	splice_acceptor_variant,coding_sequence_variant	protein_coding	ENSP=XP_051714793.1	EXON=13/17	-	HGVSc=XM_051858833.2:c.8681-1_8682del	0.57	0	0	0	0
INDEL	NC_091432.1_153639639_AGG/-	PRUNE2	HP in Netherland Dwarf rabbits	XM_051858839.2	splice_acceptor_variant,coding_sequence_variant	protein_coding	ENSP=XP_051714799.1	EXON=13/16	-	HGVSc=XM_051858839.2:c.8681-1_8682del	0.57	0	0	0	0
INDEL	NC_091432.1_153639639_AGG/-	PRUNE2	HP in Netherland Dwarf rabbits	XR_011379488.1	non_coding_transcript_exon_variant	misc_RNA	-	EXON=13/18	XR_011379488.1:n.12182_12184del	-	0.57	0	0	0	0
INDEL	NC_091432.1_153639639_AGG/-	PRUNE2	HP in Netherland Dwarf rabbits	XR_011379489.1	splice_acceptor_variant,non_coding_transcript_exon_variant	misc_RNA	-	INTRON=12/17	XR_011379489.1:n.9176-1_9177del	-	0.57	0	0	0	0
INDEL	NC_091432.1_153639639_AGG/-	PRUNE2	HP in Netherland Dwarf rabbits	XR_011379490.1	splice_acceptor_variant,non_coding_transcript_exon_variant	misc_RNA	-	INTRON=12/18	XR_011379490.1:n.9176-1_9177del	-	0.57	0	0	0	0
SNP	NC_091432.1_153639645_C/G	PRUNE2	HP in Netherland Dwarf rabbits	XM_017341931.3	stop_gained	protein_coding	ENSP=XP_017197420.1	EXON=13/19	XM_017341931.3:c.8685C>G	XP_017197420.1:p.Tyr2895Ter	0.57	0	0	0	0
SNP	NC_091432.1_153639645_C/G	PRUNE2	HP in Netherland Dwarf rabbits	XM_051858798.2	stop_gained	protein_coding	ENSP=XP_051714758.1	EXON=13/20	XM_051858798.2:c.8685C>G	XP_051714758.1:p.Tyr2895Ter	0.57	0	0	0	0
SNP	NC_091432.1_153639645_C/G	PRUNE2	HP in Netherland Dwarf rabbits	XM_051858799.2	stop_gained	protein_coding	ENSP=XP_051714759.1	EXON=13/19	XM_051858799.2:c.8685C>G	XP_051714759.1:p.Tyr2895Ter	0.57	0	0	0	0
SNP	NC_091432.1_153639645_C/G	PRUNE2	HP in Netherland Dwarf rabbits	XM_051858830.2	stop_gained	protein_coding	ENSP=XP_051714790.1	EXON=13/18	XM_051858830.2:c.8685C>G	XP_051714790.1:p.Tyr2895Ter	0.57	0	0	0	0
SNP	NC_091432.1_153639645_C/G	PRUNE2	HP in Netherland Dwarf rabbits	XM_051858833.2	stop_gained	protein_coding	ENSP=XP_051714793.1	EXON=13/17	XM_051858833.2:c.8685C>G	XP_051714793.1:p.Tyr2895Ter	0.57	0	0	0	0
SNP	NC_091432.1_153639645_C/G	PRUNE2	HP in Netherland Dwarf rabbits	XM_051858839.2	stop_gained	protein_coding	ENSP=XP_051714799.1	EXON=13/16	XM_051858839.2:c.8685C>G	XP_051714799.1:p.Tyr2895Ter	0.57	0	0	0	0
SNP	NC_091432.1_153639645_C/G	PRUNE2	HP in Netherland Dwarf rabbits	XR_011379488.1	non_coding_transcript_exon_variant	misc_RNA	-	EXON=13/18	XR_011379488.1:n.12187C>G	-	0.57	0	0	0	0
SNP	NC_091432.1_153639645_C/G	PRUNE2	HP in Netherland Dwarf rabbits	XR_011379489.1	non_coding_transcript_exon_variant	misc_RNA	-	EXON=13/18	XR_011379489.1:n.9180C>G	-	0.57	0	0	0	0
SNP	NC_091432.1_153639645_C/G	PRUNE2	HP in Netherland Dwarf rabbits	XR_011379490.1	non_coding_transcript_exon_variant	misc_RNA	-	EXON=13/19	XR_011379490.1:n.9180C>G	-	0.57	0	0	0	0
INDEL	NC_091432.1_153639648_-/TCC	PRUNE2	HP in Netherland Dwarf rabbits	XM_051858798.2	inframe_insertion	protein_coding	ENSP=XP_051714758.1	EXON=13/20	XM_051858798.2:c.8688_8689insCCT	XP_051714758.1:p.Tyr2896_Gly2897insPro	0.57	0	0	0	0
INDEL	NC_091432.1_153639648_-/TCC	PRUNE2	HP in Netherland Dwarf rabbits	XM_051858799.2	inframe_insertion	protein_coding	ENSP=XP_051714759.1	EXON=13/19	XM_051858799.2:c.8688_8689insCCT	XP_051714759.1:p.Tyr2896_Gly2897insPro	0.57	0	0	0	0
INDEL	NC_091432.1_153639648_-/TCC	PRUNE2	HP in Netherland Dwarf rabbits	XM_051858830.2	inframe_insertion	protein_coding	ENSP=XP_051714790.1	EXON=13/18	XM_051858830.2:c.8688_8689insCCT	XP_051714790.1:p.Tyr2896_Gly2897insPro	0.57	0	0	0	0
INDEL	NC_091432.1_153639648_-/TCC	PRUNE2	HP in Netherland Dwarf rabbits	XM_051858833.2	inframe_insertion	protein_coding	ENSP=XP_051714793.1	EXON=13/17	XM_051858833.2:c.8688_8689insCCT	XP_051714793.1:p.Tyr2896_Gly2897insPro	0.57	0	0	0	0
INDEL	NC_091432.1_153639648_-/TCC	PRUNE2	HP in Netherland Dwarf rabbits	XM_051858839.2	inframe_insertion	protein_coding	ENSP=XP_051714799.1	EXON=13/16	XM_051858839.2:c.8688_8689insCCT	XP_051714799.1:p.Tyr2896_Gly2897insPro	0.57	0	0	0	0
INDEL	NC_091432.1_153639648_-/TCC	PRUNE2	HP in Netherland Dwarf rabbits	XR_011379488.1	non_coding_transcript_exon_variant	misc_RNA	-	EXON=13/18	XR_011379488.1:n.12190_12191insCCT	-	0.57	0	0	0	0
INDEL	NC_091432.1_153639648_-/TCC	PRUNE2	HP in Netherland Dwarf rabbits	XR_011379489.1	non_coding_transcript_exon_variant	misc_RNA	-	EXON=13/18	XR_011379489.1:n.9183_9184insCCT	-	0.57	0	0	0	0
INDEL	NC_091432.1_153639648_-/TCC	PRUNE2	HP in Netherland Dwarf rabbits	XR_011379490.1	non_coding_transcript_exon_variant	misc_RNA	-	EXON=13/19	XR_011379490.1:n.9183_9184insCCT	-	0.57	0	0	0	0
SNP	NC_091432.1_153848842_T/C	LOC138844085	HP in Netherland Dwarf rabbits	XM_070050649.1	5_prime_UTR_variant	protein_coding	ENSP=XP_069906750.1	EXON=1/2	XM_070050649.1:c.-1392T>C	-	0.6	0	0	0	0
SNP	NC_091432.1_153848847_A/C	LOC138844085	HP in Netherland Dwarf rabbits	XM_070050649.1	5_prime_UTR_variant	protein_coding	ENSP=XP_069906750.1	EXON=1/2	XM_070050649.1:c.-1387A>C	-	0.6	0	0	0	0
SNP	NC_091432.1_153848849_A/T	LOC138844085	HP in Netherland Dwarf rabbits	XM_070050649.1	5_prime_UTR_variant	protein_coding	ENSP=XP_069906750.1	EXON=1/2	XM_070050649.1:c.-1385A>T	-	0.6	0	0	0	0
SNP	NC_091432.1_153848851_G/T	LOC138844085	HP in Netherland Dwarf rabbits	XM_070050649.1	5_prime_UTR_variant	protein_coding	ENSP=XP_069906750.1	EXON=1/2	XM_070050649.1:c.-1383G>T	-	0.6	0	0	0	0
SNP	NC_091432.1_153848856_G/A	LOC138844085	HP in Netherland Dwarf rabbits	XM_070050649.1	5_prime_UTR_variant	protein_coding	ENSP=XP_069906750.1	EXON=1/2	XM_070050649.1:c.-1378G>A	-	0.6	0	0	0	0
SNP	NC_091432.1_153918194_G/A	RFK	HP in Netherland Dwarf rabbits	XM_002708243.5	3_prime_UTR_variant	protein_coding	ENSP=XP_002708289.2	EXON=4/4	XM_002708243.5:c.*700G>A	-	0.6	-	0	-	0
SNP	NC_091432.1_153918199_T/A	RFK	HP in Netherland Dwarf rabbits	XM_002708243.5	3_prime_UTR_variant	protein_coding	ENSP=XP_002708289.2	EXON=4/4	XM_002708243.5:c.*705T>A	-	0.6	-	0	-	0
SNP	NC_091432.1_153918200_C/G	RFK	HP in Netherland Dwarf rabbits	XM_002708243.5	3_prime_UTR_variant	protein_coding	ENSP=XP_002708289.2	EXON=4/4	XM_002708243.5:c.*706C>G	-	0.6	-	0	-	0
SNP	NC_091432.1_153918201_T/A	RFK	HP in Netherland Dwarf rabbits	XM_002708243.5	3_prime_UTR_variant	protein_coding	ENSP=XP_002708289.2	EXON=4/4	XM_002708243.5:c.*707T>A	-	0.6	-	0	-	0
SNP	NC_091432.1_153918206_T/C	RFK	HP in Netherland Dwarf rabbits	XM_002708243.5	3_prime_UTR_variant	protein_coding	ENSP=XP_002708289.2	EXON=4/4	XM_002708243.5:c.*712T>C	-	0.6	-	0	-	0
SNP	NC_091432.1_153918221_G/A	RFK	HP in Netherland Dwarf rabbits	XM_002708243.5	3_prime_UTR_variant	protein_coding	ENSP=XP_002708289.2	EXON=4/4	XM_002708243.5:c.*727G>A	-	0.67	0	0	-	0
INDEL	NC_091432.1_153982533_-/CGAG	PCSK5	HP in Netherland Dwarf rabbits	XM_051858772.2	frameshift_variant	protein_coding	ENSP=XP_051714732.1	EXON=27/38	XM_051858772.2:c.3458_3459insCTCG	XP_051714732.1:p.Gln1154SerfsTer58	0.75	0	0	0	-
INDEL	NC_091432.1_153982533_-/CGAG	PCSK5	HP in Netherland Dwarf rabbits	XR_001793338.3	non_coding_transcript_exon_variant	misc_RNA	-	EXON=27/39	XR_001793338.3:n.3982_3983insCTCG	-	0.75	0	0	0	-
SNP	NC_091432.1_153982535_C/G	PCSK5	HP in Netherland Dwarf rabbits	XM_008256580.4	synonymous_variant	protein_coding	ENSP=XP_008254802.1	EXON=27/37	XM_008256580.4:c.3456G>C	XP_008254802.1:p.Gly1152%3D	0.75	0	0	0	-
SNP	NC_091432.1_153982535_C/G	PCSK5	HP in Netherland Dwarf rabbits	XM_051858772.2	synonymous_variant	protein_coding	ENSP=XP_051714732.1	EXON=27/38	XM_051858772.2:c.3456G>C	XP_051714732.1:p.Gly1152%3D	0.75	0	0	0	-
SNP	NC_091432.1_153982535_C/G	PCSK5	HP in Netherland Dwarf rabbits	XR_001793338.3	non_coding_transcript_exon_variant	misc_RNA	-	EXON=27/39	XR_001793338.3:n.3980G>C	-	0.75	0	0	0	-
SNP	NC_091432.1_153982536_C/G	PCSK5	HP in Netherland Dwarf rabbits	XM_008256580.4	missense_variant	protein_coding	ENSP=XP_008254802.1	EXON=27/37	XM_008256580.4:c.3455G>C	XP_008254802.1:p.Gly1152Ala	0.75	0	0	0	-
SNP	NC_091432.1_153982536_C/G	PCSK5	HP in Netherland Dwarf rabbits	XM_051858772.2	missense_variant	protein_coding	ENSP=XP_051714732.1	EXON=27/38	XM_051858772.2:c.3455G>C	XP_051714732.1:p.Gly1152Ala	0.75	0	0	0	-
SNP	NC_091432.1_153982536_C/G	PCSK5	HP in Netherland Dwarf rabbits	XR_001793338.3	non_coding_transcript_exon_variant	misc_RNA	-	EXON=27/39	-	-	0.75	0	0	0	-
SNP	NC_091432.1_153982537_C/G	PCSK5	HP in Netherland Dwarf rabbits	XM_008256580.4	missense_variant	protein_coding	ENSP=XP_008254802.1	EXON=27/37	XM_008256580.4:c.3454G>C	XP_008254802.1:p.Gly1152Arg	0.75	0	0	0	-
SNP	NC_091432.1_153982537_C/G	PCSK5	HP in Netherland Dwarf rabbits	XM_051858772.2	missense_variant	protein_coding	ENSP=XP_051714732.1	EXON=27/38	XM_051858772.2:c.3454G>C	XP_051714732.1:p.Gly1152Arg	0.75	0	0	0	-
SNP	NC_091432.1_153982537_C/G	PCSK5	HP in Netherland Dwarf rabbits	XR_001793338.3	non_coding_transcript_exon_variant	misc_RNA	-	EXON=27/39	XR_001793338.3:n.3978G>C	-	0.75	0	0	0	-
INDEL	NC_091432.1_153982540_CTCG/-	PCSK5	HP in Netherland Dwarf rabbits	XM_051858772.2	frameshift_variant	protein_coding	ENSP=XP_051714732.1	EXON=27/38	XM_051858772.2:c.3448_3451del	XP_051714732.1:p.Glu1151GlyfsTer32	0.75	0	0	0	-
INDEL	NC_091432.1_153982540_CTCG/-	PCSK5	HP in Netherland Dwarf rabbits	XR_001793338.3	non_coding_transcript_exon_variant	misc_RNA	-	EXON=27/39	XR_001793338.3:n.3972_3975del	-	0.75	0	0	0	-
SNP	NC_091432.1_154114321_G/T	PCSK5	HP in Netherland Dwarf rabbits	XM_008256580.4	missense_variant	protein_coding	ENSP=XP_008254802.1	EXON=13/37	XM_008256580.4:c.1751C>A	XP_008254802.1:p.Thr584Asn	0.57	0	0	0	0
SNP	NC_091432.1_154114321_G/T	PCSK5	HP in Netherland Dwarf rabbits	XM_008256582.4	missense_variant	protein_coding	ENSP=XP_008254804.1	EXON=13/21	XM_008256582.4:c.1751C>A	XP_008254804.1:p.Thr584Asn	0.57	0	0	0	0
SNP	NC_091432.1_154114321_G/T	PCSK5	HP in Netherland Dwarf rabbits	XM_051858772.2	missense_variant	protein_coding	ENSP=XP_051714732.1	EXON=13/38	XM_051858772.2:c.1751C>A	XP_051714732.1:p.Thr584Asn	0.57	0	0	0	0
SNP	NC_091432.1_154114321_G/T	PCSK5	HP in Netherland Dwarf rabbits	XR_001793338.3	non_coding_transcript_exon_variant	misc_RNA	-	EXON=13/39	XR_001793338.3:n.2275C>A	-	0.57	0	0	0	0
SNP	NC_091432.1_154114321_G/T	PCSK5	HP in Netherland Dwarf rabbits	XR_516723.4	non_coding_transcript_exon_variant	misc_RNA	-	EXON=14/17	XR_516723.4:n.2360C>A	-	0.57	0	0	0	0
INDEL	NC_091432.1_154114332_-/TATGATA	PCSK5	HP in Netherland Dwarf rabbits	XM_008256582.4	frameshift_variant	protein_coding	ENSP=XP_008254804.1	EXON=13/21	XM_008256582.4:c.1740_1741insTATCATA	XP_008254804.1:p.Asn581TyrfsTer9	0.57	0	0	0	0
INDEL	NC_091432.1_154114332_-/TATGATA	PCSK5	HP in Netherland Dwarf rabbits	XM_051858772.2	frameshift_variant	protein_coding	ENSP=XP_051714732.1	EXON=13/38	XM_051858772.2:c.1740_1741insTATCATA	XP_051714732.1:p.Asn581TyrfsTer9	0.57	0	0	0	0
INDEL	NC_091432.1_154114332_-/TATGATA	PCSK5	HP in Netherland Dwarf rabbits	XR_001793338.3	non_coding_transcript_exon_variant	misc_RNA	-	EXON=13/39	XR_001793338.3:n.2264_2265insTATCATA	-	0.57	0	0	0	0
INDEL	NC_091432.1_154114332_-/TATGATA	PCSK5	HP in Netherland Dwarf rabbits	XR_516723.4	non_coding_transcript_exon_variant	misc_RNA	-	EXON=14/17	XR_516723.4:n.2349_2350insTATCATA	-	0.57	0	0	0	0
INDEL	NC_091432.1_154114333_-/TCCTT	PCSK5	HP in Netherland Dwarf rabbits	XM_008256582.4	frameshift_variant	protein_coding	ENSP=XP_008254804.1	EXON=13/21	XM_008256582.4:c.1739_1740insAAGGA	XP_008254804.1:p.Asn581ArgfsTer10	0.57	0	0	0	0
INDEL	NC_091432.1_154114333_-/TCCTT	PCSK5	HP in Netherland Dwarf rabbits	XM_051858772.2	frameshift_variant	protein_coding	ENSP=XP_051714732.1	EXON=13/38	XM_051858772.2:c.1739_1740insAAGGA	XP_051714732.1:p.Asn581ArgfsTer10	0.57	0	0	0	0
INDEL	NC_091432.1_154114333_-/TCCTT	PCSK5	HP in Netherland Dwarf rabbits	XR_001793338.3	non_coding_transcript_exon_variant	misc_RNA	-	EXON=13/39	XR_001793338.3:n.2263_2264insAAGGA	-	0.57	0	0	0	0
INDEL	NC_091432.1_154114333_-/TCCTT	PCSK5	HP in Netherland Dwarf rabbits	XR_516723.4	non_coding_transcript_exon_variant	misc_RNA	-	EXON=14/17	XR_516723.4:n.2348_2349insAAGGA	-	0.57	0	0	0	0
INDEL	NC_091432.1_154114339_-/TGAGGAACTTCAAGACTCCAGG	PCSK5	HP in Netherland Dwarf rabbits	XM_008256582.4	stop_gained,frameshift_variant	protein_coding	ENSP=XP_008254804.1	EXON=13/21	XM_008256582.4:c.1733_1734insCCTGGAGTCTTGAAGTTCCTCA	XP_008254804.1:p.Gln578HisfsTer5	0.5	0	0	0	0
INDEL	NC_091432.1_154114339_-/TGAGGAACTTCAAGACTCCAGG	PCSK5	HP in Netherland Dwarf rabbits	XM_051858772.2	stop_gained,frameshift_variant	protein_coding	ENSP=XP_051714732.1	EXON=13/38	XM_051858772.2:c.1733_1734insCCTGGAGTCTTGAAGTTCCTCA	XP_051714732.1:p.Gln578HisfsTer5	0.5	0	0	0	0
INDEL	NC_091432.1_154114339_-/TGAGGAACTTCAAGACTCCAGG	PCSK5	HP in Netherland Dwarf rabbits	XR_001793338.3	non_coding_transcript_exon_variant	misc_RNA	-	EXON=13/39	XR_001793338.3:n.2257_2258insCCTGGAGTCTTGAAGTTCCTCA	-	0.5	0	0	0	0
INDEL	NC_091432.1_154114339_-/TGAGGAACTTCAAGACTCCAGG	PCSK5	HP in Netherland Dwarf rabbits	XR_516723.4	non_coding_transcript_exon_variant	misc_RNA	-	EXON=14/17	XR_516723.4:n.2342_2343insCCTGGAGTCTTGAAGTTCCTCA	-	0.5	0	0	0	0
INDEL	NC_091432.1_206802973_GGCAAGGATTCAGCCACAGAATCTGAAGGGGAAAAGCCAGGTTCAAAGAAAGATGATAAAAAAGGTAAAAAAGACTCAAAGAAG/-	CYLC2	HP in Dwarf Lop rabbits	XM_008258304.3	inframe_deletion	protein_coding	ENSP=XP_008256526.2	EXON=4/6	XM_008258304.3:c.678_761del	XP_008256526.2:p.Gly261_Pro288del	0	0	0.33	0.5	0
INDEL	NC_091432.1_206802973_GGCAAGGATTCAGCCACAGAATCTGAAGGGGAAAAGCCAGGTTCAAAGAAAGATGATAAAAAAGGTAAAAAAGACTCAAAGAAG/-	CYLC2	HP in Dwarf Lop rabbits	XM_008258400.3	inframe_deletion	protein_coding	ENSP=XP_008256622.2	EXON=4/7	XM_008258400.3:c.678_761del	XP_008256622.2:p.Gly261_Pro288del	0	0	0.33	0.5	0
INDEL	NC_091432.1_206802973_GGCAAGGATTCAGCCACAGAATCTGAAGGGGAAAAGCCAGGTTCAAAGAAAGATGATAAAAAAGGTAAAAAAGACTCAAAGAAG/-	CYLC2	HP in Dwarf Lop rabbits	XM_017348046.3	inframe_deletion	protein_coding	ENSP=XP_017203535.2	EXON=4/5	XM_017348046.3:c.678_761del	XP_017203535.2:p.Gly261_Pro288del	0	0	0.33	0.5	0
INDEL	NC_091432.1_206802973_GGCAAGGATTCAGCCACAGAATCTGAAGGGGAAAAGCCAGGTTCAAAGAAAGATGATAAAAAAGGTAAAAAAGACTCAAAGAAG/-	CYLC2	HP in Dwarf Lop rabbits	XM_051843515.2	inframe_deletion	protein_coding	ENSP=XP_051699475.2	EXON=4/8	XM_051843515.2:c.678_761del	XP_051699475.2:p.Gly261_Pro288del	0	0	0.33	0.5	0
INDEL	NC_091432.1_206802973_GGCAAGGATTCAGCCACAGAATCTGAAGGGGAAAAGCCAGGTTCAAAGAAAGATGATAAAAAAGGTAAAAAAGACTCAAAGAAG/-	CYLC2	HP in Dwarf Lop rabbits	XM_051843522.2	inframe_deletion	protein_coding	ENSP=XP_051699482.2	EXON=4/8	XM_051843522.2:c.678_761del	XP_051699482.2:p.Gly261_Pro288del	0	0	0.33	0.5	0
INDEL	NC_091432.1_206802973_GGCAAGGATTCAGCCACAGAATCTGAAGGGGAAAAGCCAGGTTCAAAGAAAGATGATAAAAAAGGTAAAAAAGACTCAAAGAAG/-	CYLC2	HP in Dwarf Lop rabbits	XM_051843528.2	inframe_deletion	protein_coding	ENSP=XP_051699488.2	EXON=4/7	XM_051843528.2:c.678_761del	XP_051699488.2:p.Gly261_Pro288del	0	0	0.33	0.5	0
INDEL	NC_091432.1_206802973_GGCAAGGATTCAGCCACAGAATCTGAAGGGGAAAAGCCAGGTTCAAAGAAAGATGATAAAAAAGGTAAAAAAGACTCAAAGAAG/-	CYLC2	HP in Dwarf Lop rabbits	XM_051843531.2	inframe_deletion	protein_coding	ENSP=XP_051699491.2	EXON=4/7	XM_051843531.2:c.678_761del	XP_051699491.2:p.Gly261_Pro288del	0	0	0.33	0.5	0
SNP	NC_091433.1_185171000_G/T	RAD51AP2	HP in Dwarf Lop rabbits	XM_002710042.5	missense_variant	protein_coding	ENSP=XP_002710088.2	EXON=1/3	XM_002710042.5:c.332G>T	XP_002710088.2:p.Arg111Met	0	0.57	0	0	0
SNP	NC_091434.1_75396070_A/T	LOC100009591	HP in Netherland Dwarf rabbits	XM_051848546.2	synonymous_variant	protein_coding	ENSP=XP_051704506.1	EXON=12/27	XM_051848546.2:c.1698A>T	XP_051704506.1:p.Pro566%3D	0.5	0	0	0	0
SNP	NC_091434.1_75396070_A/T	LOC100009591	HP in Netherland Dwarf rabbits	XM_051848547.2	synonymous_variant	protein_coding	ENSP=XP_051704507.1	EXON=12/27	XM_051848547.2:c.1698A>T	XP_051704507.1:p.Pro566%3D	0.5	0	0	0	0
SNP	NC_091434.1_75396070_A/T	LOC100009591	HP in Netherland Dwarf rabbits	XM_051848548.2	synonymous_variant	protein_coding	ENSP=XP_051704508.1	EXON=12/27	XM_051848548.2:c.1698A>T	XP_051704508.1:p.Pro566%3D	0.5	0	0	0	0
SNP	NC_091434.1_75396070_A/T	LOC100009591	HP in Netherland Dwarf rabbits	XM_070070737.1	synonymous_variant	protein_coding	ENSP=XP_069926838.1	EXON=13/28	XM_070070737.1:c.1698A>T	XP_069926838.1:p.Pro566%3D	0.5	0	0	0	0
SNP	NC_091434.1_75396070_A/T	LOC100009591	HP in Netherland Dwarf rabbits	XM_070070738.1	synonymous_variant	protein_coding	ENSP=XP_069926839.1	EXON=9/24	XM_070070738.1:c.1497A>T	XP_069926839.1:p.Pro499%3D	0.5	0	0	0	0
SNP	NC_091434.1_75396071_A/T	LOC100009591	HP in Netherland Dwarf rabbits	XM_051848546.2	missense_variant	protein_coding	ENSP=XP_051704506.1	EXON=12/27	XM_051848546.2:c.1699A>T	XP_051704506.1:p.Arg567Trp	0.5	0	0	0	0
SNP	NC_091434.1_75396071_A/T	LOC100009591	HP in Netherland Dwarf rabbits	XM_051848547.2	missense_variant	protein_coding	ENSP=XP_051704507.1	EXON=12/27	XM_051848547.2:c.1699A>T	XP_051704507.1:p.Arg567Trp	0.5	0	0	0	0
SNP	NC_091434.1_75396071_A/T	LOC100009591	HP in Netherland Dwarf rabbits	XM_051848548.2	missense_variant	protein_coding	ENSP=XP_051704508.1	EXON=12/27	XM_051848548.2:c.1699A>T	XP_051704508.1:p.Arg567Trp	0.5	0	0	0	0
SNP	NC_091434.1_75396071_A/T	LOC100009591	HP in Netherland Dwarf rabbits	XM_070070737.1	missense_variant	protein_coding	ENSP=XP_069926838.1	EXON=13/28	XM_070070737.1:c.1699A>T	XP_069926838.1:p.Arg567Trp	0.5	0	0	0	0
SNP	NC_091434.1_75396071_A/T	LOC100009591	HP in Netherland Dwarf rabbits	XM_070070738.1	missense_variant	protein_coding	ENSP=XP_069926839.1	EXON=9/24	XM_070070738.1:c.1498A>T	XP_069926839.1:p.Arg500Trp	0.5	0	0	0	0
INDEL	NC_091434.1_75396076_-/A	LOC100009591	HP in Netherland Dwarf rabbits	XM_051848547.2	frameshift_variant	protein_coding	ENSP=XP_051704507.1	EXON=12/27	XM_051848547.2:c.1706dup	XP_051704507.1:p.Asn569LysfsTer2	0.6	0	0	0	0
INDEL	NC_091434.1_75396076_-/A	LOC100009591	HP in Netherland Dwarf rabbits	XM_051848548.2	frameshift_variant	protein_coding	ENSP=XP_051704508.1	EXON=12/27	XM_051848548.2:c.1706dup	XP_051704508.1:p.Asn569LysfsTer2	0.6	0	0	0	0
INDEL	NC_091434.1_75396076_-/A	LOC100009591	HP in Netherland Dwarf rabbits	XM_070070737.1	frameshift_variant	protein_coding	ENSP=XP_069926838.1	EXON=13/28	XM_070070737.1:c.1706dup	XP_069926838.1:p.Asn569LysfsTer2	0.6	0	0	0	0
INDEL	NC_091434.1_75396076_-/A	LOC100009591	HP in Netherland Dwarf rabbits	XM_070070738.1	frameshift_variant	protein_coding	ENSP=XP_069926839.1	EXON=9/24	XM_070070738.1:c.1505dup	XP_069926839.1:p.Asn502LysfsTer2	0.6	0	0	0	0
INDEL	NC_091434.1_75396080_-/AGGG	LOC100009591	HP in Netherland Dwarf rabbits	XM_051848547.2	frameshift_variant	protein_coding	ENSP=XP_051704507.1	EXON=12/27	XM_051848547.2:c.1709_1710insGGAG	XP_051704507.1:p.Ser570ArgfsTer19	0.5	0	0	0	0
INDEL	NC_091434.1_75396080_-/AGGG	LOC100009591	HP in Netherland Dwarf rabbits	XM_051848548.2	frameshift_variant	protein_coding	ENSP=XP_051704508.1	EXON=12/27	XM_051848548.2:c.1709_1710insGGAG	XP_051704508.1:p.Ser570ArgfsTer19	0.5	0	0	0	0
INDEL	NC_091434.1_75396080_-/AGGG	LOC100009591	HP in Netherland Dwarf rabbits	XM_070070737.1	frameshift_variant	protein_coding	ENSP=XP_069926838.1	EXON=13/28	XM_070070737.1:c.1709_1710insGGAG	XP_069926838.1:p.Ser570ArgfsTer19	0.5	0	0	0	0
INDEL	NC_091434.1_75396080_-/AGGG	LOC100009591	HP in Netherland Dwarf rabbits	XM_070070738.1	frameshift_variant	protein_coding	ENSP=XP_069926839.1	EXON=9/24	XM_070070738.1:c.1508_1509insGGAG	XP_069926839.1:p.Ser503ArgfsTer19	0.5	0	0	0	0
INDEL	NC_091434.1_75563186_TAC/-	TTC21B	HP in Netherland Dwarf rabbits	XM_017342903.3	inframe_deletion,splice_region_variant	protein_coding	ENSP=XP_017198392.1	EXON=28/29	XM_017342903.3:c.3808_3810del	XP_017198392.1:p.Tyr1270del	0.67	0	0	0	0
INDEL	NC_091434.1_75563186_TAC/-	TTC21B	HP in Netherland Dwarf rabbits	XM_051848549.2	inframe_deletion,splice_region_variant	protein_coding	ENSP=XP_051704509.1	EXON=29/30	XM_051848549.2:c.3715_3717del	XP_051704509.1:p.Tyr1239del	0.67	0	0	0	0
INDEL	NC_091434.1_75563186_TAC/-	TTC21B	HP in Netherland Dwarf rabbits	XM_070070739.1	inframe_deletion,splice_region_variant	protein_coding	ENSP=XP_069926840.1	EXON=28/29	XM_070070739.1:c.3715_3717del	XP_069926840.1:p.Tyr1239del	0.67	0	0	0	0
SNP	NC_091434.1_83874640_G/T	CCDC148	HP in Dwarf Lop rabbits	XM_051849516.2	3_prime_UTR_variant	protein_coding	ENSP=XP_051705476.2	EXON=14/14	XM_051849516.2:c.*1068G>T	-	0	0	0	0.43	0.4
SNP	NC_091434.1_83874640_G/T	CCDC148	HP in Dwarf Lop rabbits	XM_051849517.2	3_prime_UTR_variant	protein_coding	ENSP=XP_051705477.2	EXON=15/15	XM_051849517.2:c.*1068G>T	-	0	0	0	0.43	0.4
SNP	NC_091434.1_83874640_G/T	CCDC148	HP in Dwarf Lop rabbits	XM_051849518.2	3_prime_UTR_variant	protein_coding	ENSP=XP_051705478.2	EXON=15/15	XM_051849518.2:c.*1068G>T	-	0	0	0	0.43	0.4
SNP	NC_091434.1_83874640_G/T	CCDC148	HP in Dwarf Lop rabbits	XM_051849519.2	3_prime_UTR_variant	protein_coding	ENSP=XP_051705479.2	EXON=15/15	XM_051849519.2:c.*1068G>T	-	0	0	0	0.43	0.4
SNP	NC_091434.1_83874640_G/T	CCDC148	HP in Dwarf Lop rabbits	XM_051849520.2	3_prime_UTR_variant	protein_coding	ENSP=XP_051705480.2	EXON=14/14	XM_051849520.2:c.*1068G>T	-	0	0	0	0.43	0.4
SNP	NC_091434.1_83874640_G/T	CCDC148	HP in Dwarf Lop rabbits	XM_051849521.2	3_prime_UTR_variant	protein_coding	ENSP=XP_051705481.2	EXON=13/13	XM_051849521.2:c.*1068G>T	-	0	0	0	0.43	0.4
SNP	NC_091434.1_83874640_G/T	CCDC148	HP in Dwarf Lop rabbits	XM_051849523.2	3_prime_UTR_variant	protein_coding	ENSP=XP_051705483.2	EXON=13/13	XM_051849523.2:c.*1068G>T	-	0	0	0	0.43	0.4
SNP	NC_091434.1_125577381_G/A	LOC100352663	HP in Netherland Dwarf rabbits	XM_070071566.1	synonymous_variant	protein_coding	ENSP=XP_069927667.1	EXON=1/1	XM_070071566.1:c.516G>A	XP_069927667.1:p.Gln172%3D	1	0	0	0	0
INDEL	NC_091434.1_159903758_-/A	WASL	HP in Netherland Dwarf rabbits	XM_051848924.2	3_prime_UTR_variant	protein_coding	ENSP=XP_051704884.1	EXON=12/12	XM_051848924.2:c.*1475_*1476insT	-	0.45	0	0	0	0
INDEL	NC_091434.1_159903758_-/A	WASL	HP in Netherland Dwarf rabbits	XM_051848925.2	3_prime_UTR_variant	protein_coding	ENSP=XP_051704885.1	EXON=12/12	XM_051848925.2:c.*1475_*1476insT	-	0.45	0	0	0	0
INDEL	NC_091434.1_159903758_-/A	WASL	HP in Netherland Dwarf rabbits	XM_070071270.1	3_prime_UTR_variant	protein_coding	ENSP=XP_069927371.1	EXON=11/11	XM_070071270.1:c.*1475_*1476insT	-	0.45	0	0	0	0
INDEL	NC_091434.1_159903758_-/A	WASL	HP in Netherland Dwarf rabbits	XM_070071271.1	3_prime_UTR_variant	protein_coding	ENSP=XP_069927372.1	EXON=12/12	XM_070071271.1:c.*1475_*1476insT	-	0.45	0	0	0	0
INDEL	NC_091434.1_159903762_TC/-	WASL	HP in Netherland Dwarf rabbits	XM_051848924.2	3_prime_UTR_variant	protein_coding	ENSP=XP_051704884.1	EXON=12/12	XM_051848924.2:c.*1470_*1471del	-	0.5	0	0	0	0
INDEL	NC_091434.1_159903762_TC/-	WASL	HP in Netherland Dwarf rabbits	XM_051848925.2	3_prime_UTR_variant	protein_coding	ENSP=XP_051704885.1	EXON=12/12	XM_051848925.2:c.*1470_*1471del	-	0.5	0	0	0	0
INDEL	NC_091434.1_159903762_TC/-	WASL	HP in Netherland Dwarf rabbits	XM_070071270.1	3_prime_UTR_variant	protein_coding	ENSP=XP_069927371.1	EXON=11/11	XM_070071270.1:c.*1470_*1471del	-	0.5	0	0	0	0
INDEL	NC_091434.1_159903762_TC/-	WASL	HP in Netherland Dwarf rabbits	XM_070071271.1	3_prime_UTR_variant	protein_coding	ENSP=XP_069927372.1	EXON=12/12	XM_070071271.1:c.*1470_*1471del	-	0.5	0	0	0	0
SNP	NC_091434.1_159903765_A/T	WASL	HP in Netherland Dwarf rabbits	XM_002712090.5	3_prime_UTR_variant	protein_coding	ENSP=XP_002712136.1	EXON=11/11	XM_002712090.5:c.*1468T>A	-	0.5	0	0	0	0
SNP	NC_091434.1_159903765_A/T	WASL	HP in Netherland Dwarf rabbits	XM_051848924.2	3_prime_UTR_variant	protein_coding	ENSP=XP_051704884.1	EXON=12/12	XM_051848924.2:c.*1468T>A	-	0.5	0	0	0	0
SNP	NC_091434.1_159903765_A/T	WASL	HP in Netherland Dwarf rabbits	XM_051848925.2	3_prime_UTR_variant	protein_coding	ENSP=XP_051704885.1	EXON=12/12	XM_051848925.2:c.*1468T>A	-	0.5	0	0	0	0
SNP	NC_091434.1_159903765_A/T	WASL	HP in Netherland Dwarf rabbits	XM_070071270.1	3_prime_UTR_variant	protein_coding	ENSP=XP_069927371.1	EXON=11/11	XM_070071270.1:c.*1468T>A	-	0.5	0	0	0	0
SNP	NC_091434.1_159903765_A/T	WASL	HP in Netherland Dwarf rabbits	XM_070071271.1	3_prime_UTR_variant	protein_coding	ENSP=XP_069927372.1	EXON=12/12	XM_070071271.1:c.*1468T>A	-	0.5	0	0	0	0
INDEL	NC_091434.1_159903767_-/GA	WASL	HP in Netherland Dwarf rabbits	XM_051848924.2	3_prime_UTR_variant	protein_coding	ENSP=XP_051704884.1	EXON=12/12	XM_051848924.2:c.*1466_*1467insTC	-	0.5	0	0	0	0
INDEL	NC_091434.1_159903767_-/GA	WASL	HP in Netherland Dwarf rabbits	XM_051848925.2	3_prime_UTR_variant	protein_coding	ENSP=XP_051704885.1	EXON=12/12	XM_051848925.2:c.*1466_*1467insTC	-	0.5	0	0	0	0
INDEL	NC_091434.1_159903767_-/GA	WASL	HP in Netherland Dwarf rabbits	XM_070071270.1	3_prime_UTR_variant	protein_coding	ENSP=XP_069927371.1	EXON=11/11	XM_070071270.1:c.*1466_*1467insTC	-	0.5	0	0	0	0
INDEL	NC_091434.1_159903767_-/GA	WASL	HP in Netherland Dwarf rabbits	XM_070071271.1	3_prime_UTR_variant	protein_coding	ENSP=XP_069927372.1	EXON=12/12	XM_070071271.1:c.*1466_*1467insTC	-	0.5	0	0	0	0
INDEL	NC_091434.1_159903771_T/-	WASL	HP in Netherland Dwarf rabbits	XM_051848924.2	3_prime_UTR_variant	protein_coding	ENSP=XP_051704884.1	EXON=12/12	XM_051848924.2:c.*1462del	-	0.5	0	0	0	0
INDEL	NC_091434.1_159903771_T/-	WASL	HP in Netherland Dwarf rabbits	XM_051848925.2	3_prime_UTR_variant	protein_coding	ENSP=XP_051704885.1	EXON=12/12	XM_051848925.2:c.*1462del	-	0.5	0	0	0	0
INDEL	NC_091434.1_159903771_T/-	WASL	HP in Netherland Dwarf rabbits	XM_070071270.1	3_prime_UTR_variant	protein_coding	ENSP=XP_069927371.1	EXON=11/11	XM_070071270.1:c.*1462del	-	0.5	0	0	0	0
INDEL	NC_091434.1_159903771_T/-	WASL	HP in Netherland Dwarf rabbits	XM_070071271.1	3_prime_UTR_variant	protein_coding	ENSP=XP_069927372.1	EXON=12/12	XM_070071271.1:c.*1462del	-	0.5	0	0	0	0
INDEL	NC_091435.1_109979077_GAAAG/-	PRKCI	HP in Netherland Dwarf rabbits	XM_051859127.2	3_prime_UTR_variant	protein_coding	ENSP=XP_051715087.1	EXON=18/18	XM_051859127.2:c.*1653_*1657del	-	0.5	0	0	0	0
INDEL	NC_091435.1_109979090_-/ATACAC	PRKCI	HP in Netherland Dwarf rabbits	XM_051859127.2	3_prime_UTR_variant	protein_coding	ENSP=XP_051715087.1	EXON=18/18	XM_051859127.2:c.*1644_*1645insGTGTAT	-	0.56	0	0	0	0
SNP	NC_091435.1_110138316_C/A	PHC3	HP in Netherland Dwarf rabbits	XM_051859124.2	5_prime_UTR_variant	protein_coding	ENSP=XP_051715084.1	EXON=1/13	XM_051859124.2:c.-634C>A	-	0.56	0	0	0	0
SNP	NC_091435.1_110138316_C/A	PHC3	HP in Netherland Dwarf rabbits	XM_070072527.1	5_prime_UTR_variant	protein_coding	ENSP=XP_069928628.1	EXON=1/12	XM_070072527.1:c.-634C>A	-	0.56	0	0	0	0
SNP	NC_091435.1_110138318_T/A	PHC3	HP in Netherland Dwarf rabbits	XM_051859124.2	5_prime_UTR_variant	protein_coding	ENSP=XP_051715084.1	EXON=1/13	XM_051859124.2:c.-632T>A	-	0.56	0	0	0	0
SNP	NC_091435.1_110138318_T/A	PHC3	HP in Netherland Dwarf rabbits	XM_070072527.1	5_prime_UTR_variant	protein_coding	ENSP=XP_069928628.1	EXON=1/12	XM_070072527.1:c.-632T>A	-	0.56	0	0	0	0
SNP	NC_091435.1_110138320_T/G	PHC3	HP in Netherland Dwarf rabbits	XM_051859124.2	5_prime_UTR_variant	protein_coding	ENSP=XP_051715084.1	EXON=1/13	XM_051859124.2:c.-630T>G	-	0.5	0	0	0	0
SNP	NC_091435.1_110138320_T/G	PHC3	HP in Netherland Dwarf rabbits	XM_070072527.1	5_prime_UTR_variant	protein_coding	ENSP=XP_069928628.1	EXON=1/12	XM_070072527.1:c.-630T>G	-	0.5	0	0	0	0
INDEL	NC_091435.1_110138328_TT/-	PHC3	HP in Netherland Dwarf rabbits	XM_070072527.1	5_prime_UTR_variant	protein_coding	ENSP=XP_069928628.1	EXON=1/12	XM_070072527.1:c.-621_-620del	-	0.5	0	0	0	0
SNP	NC_091435.1_150605545_G/C	COL6A5	HP in Netherland Dwarf rabbits	XM_017346727.3	synonymous_variant	protein_coding	ENSP=XP_017202216.2	EXON=3/41	XM_017346727.3:c.330C>G	XP_017202216.2:p.Val110%3D	-	1	1	0	0
SNP	NC_091435.1_152700659_C/T	TBC1D5	HP in Netherland Dwarf rabbits	XM_008266047.4	3_prime_UTR_variant	protein_coding	ENSP=XP_008264269.1	EXON=25/25	XM_008266047.4:c.*2115G>A	-	1	-	-	-	-
SNP	NC_091435.1_152700659_C/T	TBC1D5	HP in Netherland Dwarf rabbits	XM_008266048.4	3_prime_UTR_variant	protein_coding	ENSP=XP_008264270.1	EXON=24/24	XM_008266048.4:c.*2115G>A	-	1	-	-	-	-
SNP	NC_091435.1_152700659_C/T	TBC1D5	HP in Netherland Dwarf rabbits	XM_017346738.3	3_prime_UTR_variant	protein_coding	ENSP=XP_017202227.1	EXON=23/23	XM_017346738.3:c.*2115G>A	-	1	-	-	-	-
SNP	NC_091435.1_152700659_C/T	TBC1D5	HP in Netherland Dwarf rabbits	XM_051858846.2	3_prime_UTR_variant	protein_coding	ENSP=XP_051714806.1	EXON=25/25	XM_051858846.2:c.*2115G>A	-	1	-	-	-	-
SNP	NC_091435.1_152700659_C/T	TBC1D5	HP in Netherland Dwarf rabbits	XM_070072843.1	3_prime_UTR_variant	protein_coding	ENSP=XP_069928944.1	EXON=24/24	XM_070072843.1:c.*2115G>A	-	1	-	-	-	-
SNP	NC_091435.1_152700659_C/T	TBC1D5	HP in Netherland Dwarf rabbits	XM_070072844.1	3_prime_UTR_variant	protein_coding	ENSP=XP_069928945.1	EXON=24/24	XM_070072844.1:c.*2115G>A	-	1	-	-	-	-
SNP	NC_091435.1_152700659_C/T	TBC1D5	HP in Netherland Dwarf rabbits	XM_070072845.1	3_prime_UTR_variant	protein_coding	ENSP=XP_069928946.1	EXON=25/25	XM_070072845.1:c.*2115G>A	-	1	-	-	-	-
SNP	NC_091435.1_152700659_C/T	TBC1D5	HP in Netherland Dwarf rabbits	XM_070072846.1	3_prime_UTR_variant	protein_coding	ENSP=XP_069928947.1	EXON=26/26	XM_070072846.1:c.*2115G>A	-	1	-	-	-	-
SNP	NC_091435.1_152700659_C/T	TBC1D5	HP in Netherland Dwarf rabbits	XM_070072847.1	3_prime_UTR_variant	protein_coding	ENSP=XP_069928948.1	EXON=23/23	XM_070072847.1:c.*2115G>A	-	1	-	-	-	-
SNP	NC_091435.1_152700671_C/T	TBC1D5	HP in Netherland Dwarf rabbits	XM_008266047.4	3_prime_UTR_variant	protein_coding	ENSP=XP_008264269.1	EXON=25/25	XM_008266047.4:c.*2103G>A	-	1	-	-	-	-
SNP	NC_091435.1_152700671_C/T	TBC1D5	HP in Netherland Dwarf rabbits	XM_008266048.4	3_prime_UTR_variant	protein_coding	ENSP=XP_008264270.1	EXON=24/24	XM_008266048.4:c.*2103G>A	-	1	-	-	-	-
SNP	NC_091435.1_152700671_C/T	TBC1D5	HP in Netherland Dwarf rabbits	XM_017346738.3	3_prime_UTR_variant	protein_coding	ENSP=XP_017202227.1	EXON=23/23	XM_017346738.3:c.*2103G>A	-	1	-	-	-	-
SNP	NC_091435.1_152700671_C/T	TBC1D5	HP in Netherland Dwarf rabbits	XM_051858846.2	3_prime_UTR_variant	protein_coding	ENSP=XP_051714806.1	EXON=25/25	XM_051858846.2:c.*2103G>A	-	1	-	-	-	-
SNP	NC_091435.1_152700671_C/T	TBC1D5	HP in Netherland Dwarf rabbits	XM_070072843.1	3_prime_UTR_variant	protein_coding	ENSP=XP_069928944.1	EXON=24/24	XM_070072843.1:c.*2103G>A	-	1	-	-	-	-
SNP	NC_091435.1_152700671_C/T	TBC1D5	HP in Netherland Dwarf rabbits	XM_070072844.1	3_prime_UTR_variant	protein_coding	ENSP=XP_069928945.1	EXON=24/24	XM_070072844.1:c.*2103G>A	-	1	-	-	-	-
SNP	NC_091435.1_152700671_C/T	TBC1D5	HP in Netherland Dwarf rabbits	XM_070072845.1	3_prime_UTR_variant	protein_coding	ENSP=XP_069928946.1	EXON=25/25	XM_070072845.1:c.*2103G>A	-	1	-	-	-	-
SNP	NC_091435.1_152700671_C/T	TBC1D5	HP in Netherland Dwarf rabbits	XM_070072846.1	3_prime_UTR_variant	protein_coding	ENSP=XP_069928947.1	EXON=26/26	XM_070072846.1:c.*2103G>A	-	1	-	-	-	-
SNP	NC_091435.1_152700671_C/T	TBC1D5	HP in Netherland Dwarf rabbits	XM_070072847.1	3_prime_UTR_variant	protein_coding	ENSP=XP_069928948.1	EXON=23/23	XM_070072847.1:c.*2103G>A	-	1	-	-	-	-
SNP	NC_091435.1_152700686_G/A	TBC1D5	HP in Netherland Dwarf rabbits	XM_008266047.4	3_prime_UTR_variant	protein_coding	ENSP=XP_008264269.1	EXON=25/25	XM_008266047.4:c.*2088C>T	-	1	-	-	-	-
SNP	NC_091435.1_152700686_G/A	TBC1D5	HP in Netherland Dwarf rabbits	XM_008266048.4	3_prime_UTR_variant	protein_coding	ENSP=XP_008264270.1	EXON=24/24	XM_008266048.4:c.*2088C>T	-	1	-	-	-	-
SNP	NC_091435.1_152700686_G/A	TBC1D5	HP in Netherland Dwarf rabbits	XM_017346738.3	3_prime_UTR_variant	protein_coding	ENSP=XP_017202227.1	EXON=23/23	XM_017346738.3:c.*2088C>T	-	1	-	-	-	-
SNP	NC_091435.1_152700686_G/A	TBC1D5	HP in Netherland Dwarf rabbits	XM_051858846.2	3_prime_UTR_variant	protein_coding	ENSP=XP_051714806.1	EXON=25/25	XM_051858846.2:c.*2088C>T	-	1	-	-	-	-
SNP	NC_091435.1_152700686_G/A	TBC1D5	HP in Netherland Dwarf rabbits	XM_070072843.1	3_prime_UTR_variant	protein_coding	ENSP=XP_069928944.1	EXON=24/24	XM_070072843.1:c.*2088C>T	-	1	-	-	-	-
SNP	NC_091435.1_152700686_G/A	TBC1D5	HP in Netherland Dwarf rabbits	XM_070072844.1	3_prime_UTR_variant	protein_coding	ENSP=XP_069928945.1	EXON=24/24	XM_070072844.1:c.*2088C>T	-	1	-	-	-	-
SNP	NC_091435.1_152700686_G/A	TBC1D5	HP in Netherland Dwarf rabbits	XM_070072845.1	3_prime_UTR_variant	protein_coding	ENSP=XP_069928946.1	EXON=25/25	XM_070072845.1:c.*2088C>T	-	1	-	-	-	-
SNP	NC_091435.1_152700686_G/A	TBC1D5	HP in Netherland Dwarf rabbits	XM_070072846.1	3_prime_UTR_variant	protein_coding	ENSP=XP_069928947.1	EXON=26/26	XM_070072846.1:c.*2088C>T	-	1	-	-	-	-
SNP	NC_091435.1_152700686_G/A	TBC1D5	HP in Netherland Dwarf rabbits	XM_070072847.1	3_prime_UTR_variant	protein_coding	ENSP=XP_069928948.1	EXON=23/23	XM_070072847.1:c.*2088C>T	-	1	-	-	-	-
SNP	NC_091436.1_30460428_C/T	NHSL1	HP in Netherland Dwarf rabbits	XM_051854287.2	missense_variant	protein_coding	ENSP=XP_051710247.1	EXON=8/8	XM_051854287.2:c.4618C>T	XP_051710247.1:p.His1540Tyr	0	0	0	0.5	0.4
SNP	NC_091436.1_30460428_C/T	NHSL1	HP in Netherland Dwarf rabbits	XM_051854288.2	missense_variant	protein_coding	ENSP=XP_051710248.1	EXON=8/8	XM_051854288.2:c.4615C>T	XP_051710248.1:p.His1539Tyr	0	0	0	0.5	0.4
SNP	NC_091436.1_30460428_C/T	NHSL1	HP in Netherland Dwarf rabbits	XM_051854291.2	missense_variant	protein_coding	ENSP=XP_051710251.1	EXON=7/7	XM_051854291.2:c.4486C>T	XP_051710251.1:p.His1496Tyr	0	0	0	0.5	0.4
SNP	NC_091436.1_30460428_C/T	NHSL1	HP in Netherland Dwarf rabbits	XM_051854293.2	missense_variant	protein_coding	ENSP=XP_051710253.1	EXON=8/8	XM_051854293.2:c.4462C>T	XP_051710253.1:p.His1488Tyr	0	0	0	0.5	0.4
SNP	NC_091436.1_30460428_C/T	NHSL1	HP in Netherland Dwarf rabbits	XM_051854294.2	missense_variant	protein_coding	ENSP=XP_051710254.1	EXON=8/8	XM_051854294.2:c.4420C>T	XP_051710254.1:p.His1474Tyr	0	0	0	0.5	0.4
SNP	NC_091436.1_30460428_C/T	NHSL1	HP in Netherland Dwarf rabbits	XM_070073517.1	missense_variant	protein_coding	ENSP=XP_069929618.1	EXON=7/7	XM_070073517.1:c.4288C>T	XP_069929618.1:p.His1430Tyr	0	0	0	0.5	0.4
SNP	NC_091436.1_30460428_C/T	NHSL1	HP in Netherland Dwarf rabbits	XM_070073518.1	missense_variant	protein_coding	ENSP=XP_069929619.1	EXON=8/8	XM_070073518.1:c.3985C>T	XP_069929619.1:p.His1329Tyr	0	0	0	0.5	0.4
SNP	NC_091436.1_30775122_T/C	PERP	HP in Netherland Dwarf rabbits	XM_002714845.5	3_prime_UTR_variant	protein_coding	ENSP=XP_002714891.1	EXON=3/3	XM_002714845.5:c.*51T>C	-	0	0	1	0	0
SNP	NC_091436.1_39284423_C/T	LOC100341181	HP in Netherland Dwarf rabbits	XM_002714812.5	synonymous_variant	protein_coding	ENSP=XP_002714858.1	EXON=1/1	XM_002714812.5:c.342C>T	XP_002714858.1:p.Phe114%3D	0	0	0	0.67	0.29
SNP	NC_091436.1_39285482_G/A	LOC100341181	HP in Netherland Dwarf rabbits	XM_002714812.5	3_prime_UTR_variant	protein_coding	ENSP=XP_002714858.1	EXON=1/1	XM_002714812.5:c.*675G>A	-	0	0	-	0.6	0
INDEL	NC_091436.1_154167676_-/CTGGGG	ZNF311	HP in Netherland Dwarf rabbits	XM_017344923.3	inframe_insertion	protein_coding	ENSP=XP_017200412.2	EXON=7/7	XM_017344923.3:c.1830_1831insCCCCAG	XP_017200412.2:p.Pro610_Tyr611insProGln	0.5	0	0	0	0
INDEL	NC_091436.1_154167676_-/CTGGGG	ZNF311	HP in Netherland Dwarf rabbits	XM_017344924.3	inframe_insertion	protein_coding	ENSP=XP_017200413.2	EXON=8/8	XM_017344924.3:c.1830_1831insCCCCAG	XP_017200413.2:p.Pro610_Tyr611insProGln	0.5	0	0	0	0
INDEL	NC_091436.1_154167676_-/CTGGGG	ZNF311	HP in Netherland Dwarf rabbits	XM_017344926.3	inframe_insertion	protein_coding	ENSP=XP_017200415.2	EXON=6/6	XM_017344926.3:c.1554_1555insCCCCAG	XP_017200415.2:p.Pro518_Tyr519insProGln	0.5	0	0	0	0
INDEL	NC_091436.1_154167676_-/CTGGGG	ZNF311	HP in Netherland Dwarf rabbits	XM_051855077.2	inframe_insertion	protein_coding	ENSP=XP_051711037.2	EXON=7/7	XM_051855077.2:c.1830_1831insCCCCAG	XP_051711037.2:p.Pro610_Tyr611insProGln	0.5	0	0	0	0
INDEL	NC_091436.1_154167676_-/CTGGGG	ZNF311	HP in Netherland Dwarf rabbits	XM_051855079.2	inframe_insertion	protein_coding	ENSP=XP_051711039.2	EXON=7/7	XM_051855079.2:c.1830_1831insCCCCAG	XP_051711039.2:p.Pro610_Tyr611insProGln	0.5	0	0	0	0
INDEL	NC_091436.1_154167676_-/CTGGGG	ZNF311	HP in Netherland Dwarf rabbits	XM_051855080.2	inframe_insertion	protein_coding	ENSP=XP_051711040.2	EXON=6/6	XM_051855080.2:c.1662_1663insCCCCAG	XP_051711040.2:p.Pro554_Tyr555insProGln	0.5	0	0	0	0
INDEL	NC_091436.1_154167676_-/CTGGGG	ZNF311	HP in Netherland Dwarf rabbits	XM_070074371.1	inframe_insertion	protein_coding	ENSP=XP_069930472.1	EXON=7/7	XM_070074371.1:c.1830_1831insCCCCAG	XP_069930472.1:p.Pro610_Tyr611insProGln	0.5	0	0	0	0
INDEL	NC_091436.1_154167676_-/CTGGGG	ZNF311	HP in Netherland Dwarf rabbits	XM_070074372.1	inframe_insertion	protein_coding	ENSP=XP_069930473.1	EXON=8/8	XM_070074372.1:c.1830_1831insCCCCAG	XP_069930473.1:p.Pro610_Tyr611insProGln	0.5	0	0	0	0
INDEL	NC_091436.1_154167676_-/CTGGGG	ZNF311	HP in Netherland Dwarf rabbits	XM_070074373.1	inframe_insertion	protein_coding	ENSP=XP_069930474.1	EXON=8/8	XM_070074373.1:c.1830_1831insCCCCAG	XP_069930474.1:p.Pro610_Tyr611insProGln	0.5	0	0	0	0
INDEL	NC_091436.1_154167676_-/CTGGGG	ZNF311	HP in Netherland Dwarf rabbits	XM_070074374.1	inframe_insertion	protein_coding	ENSP=XP_069930475.1	EXON=8/8	XM_070074374.1:c.1830_1831insCCCCAG	XP_069930475.1:p.Pro610_Tyr611insProGln	0.5	0	0	0	0
INDEL	NC_091436.1_154167676_-/CTGGGG	ZNF311	HP in Netherland Dwarf rabbits	XM_070074375.1	inframe_insertion	protein_coding	ENSP=XP_069930476.1	EXON=7/7	XM_070074375.1:c.1554_1555insCCCCAG	XP_069930476.1:p.Pro518_Tyr519insProGln	0.5	0	0	0	0
INDEL	NC_091436.1_154167676_-/CTGGGG	ZNF311	HP in Netherland Dwarf rabbits	XM_070074376.1	inframe_insertion	protein_coding	ENSP=XP_069930477.1	EXON=7/7	XM_070074376.1:c.1554_1555insCCCCAG	XP_069930477.1:p.Pro518_Tyr519insProGln	0.5	0	0	0	0
INDEL	NC_091436.1_154167676_-/CTGGGG	ZNF311	HP in Netherland Dwarf rabbits	XM_070074377.1	inframe_insertion	protein_coding	ENSP=XP_069930478.1	EXON=8/8	XM_070074377.1:c.1554_1555insCCCCAG	XP_069930478.1:p.Pro518_Tyr519insProGln	0.5	0	0	0	0
INDEL	NC_091436.1_154167678_-/AGACCTTATGAAT	ZNF311	HP in Netherland Dwarf rabbits	XM_017344923.3	stop_gained,frameshift_variant	protein_coding	ENSP=XP_017200412.2	EXON=7/7	XM_017344923.3:c.1828_1829insATTCATAAGGTCT	XP_017200412.2:p.Pro610HisfsTer3	0.5	0	0	0	0
INDEL	NC_091436.1_154167678_-/AGACCTTATGAAT	ZNF311	HP in Netherland Dwarf rabbits	XM_017344924.3	stop_gained,frameshift_variant	protein_coding	ENSP=XP_017200413.2	EXON=8/8	XM_017344924.3:c.1828_1829insATTCATAAGGTCT	XP_017200413.2:p.Pro610HisfsTer3	0.5	0	0	0	0
INDEL	NC_091436.1_154167678_-/AGACCTTATGAAT	ZNF311	HP in Netherland Dwarf rabbits	XM_017344926.3	stop_gained,frameshift_variant	protein_coding	ENSP=XP_017200415.2	EXON=6/6	XM_017344926.3:c.1552_1553insATTCATAAGGTCT	XP_017200415.2:p.Pro518HisfsTer3	0.5	0	0	0	0
INDEL	NC_091436.1_154167678_-/AGACCTTATGAAT	ZNF311	HP in Netherland Dwarf rabbits	XM_051855077.2	stop_gained,frameshift_variant	protein_coding	ENSP=XP_051711037.2	EXON=7/7	XM_051855077.2:c.1828_1829insATTCATAAGGTCT	XP_051711037.2:p.Pro610HisfsTer3	0.5	0	0	0	0
INDEL	NC_091436.1_154167678_-/AGACCTTATGAAT	ZNF311	HP in Netherland Dwarf rabbits	XM_051855079.2	stop_gained,frameshift_variant	protein_coding	ENSP=XP_051711039.2	EXON=7/7	XM_051855079.2:c.1828_1829insATTCATAAGGTCT	XP_051711039.2:p.Pro610HisfsTer3	0.5	0	0	0	0
INDEL	NC_091436.1_154167678_-/AGACCTTATGAAT	ZNF311	HP in Netherland Dwarf rabbits	XM_051855080.2	stop_gained,frameshift_variant	protein_coding	ENSP=XP_051711040.2	EXON=6/6	XM_051855080.2:c.1660_1661insATTCATAAGGTCT	XP_051711040.2:p.Pro554HisfsTer3	0.5	0	0	0	0
INDEL	NC_091436.1_154167678_-/AGACCTTATGAAT	ZNF311	HP in Netherland Dwarf rabbits	XM_070074371.1	stop_gained,frameshift_variant	protein_coding	ENSP=XP_069930472.1	EXON=7/7	XM_070074371.1:c.1828_1829insATTCATAAGGTCT	XP_069930472.1:p.Pro610HisfsTer3	0.5	0	0	0	0
INDEL	NC_091436.1_154167678_-/AGACCTTATGAAT	ZNF311	HP in Netherland Dwarf rabbits	XM_070074372.1	stop_gained,frameshift_variant	protein_coding	ENSP=XP_069930473.1	EXON=8/8	XM_070074372.1:c.1828_1829insATTCATAAGGTCT	XP_069930473.1:p.Pro610HisfsTer3	0.5	0	0	0	0
INDEL	NC_091436.1_154167678_-/AGACCTTATGAAT	ZNF311	HP in Netherland Dwarf rabbits	XM_070074373.1	stop_gained,frameshift_variant	protein_coding	ENSP=XP_069930474.1	EXON=8/8	XM_070074373.1:c.1828_1829insATTCATAAGGTCT	XP_069930474.1:p.Pro610HisfsTer3	0.5	0	0	0	0
INDEL	NC_091436.1_154167678_-/AGACCTTATGAAT	ZNF311	HP in Netherland Dwarf rabbits	XM_070074374.1	stop_gained,frameshift_variant	protein_coding	ENSP=XP_069930475.1	EXON=8/8	XM_070074374.1:c.1828_1829insATTCATAAGGTCT	XP_069930475.1:p.Pro610HisfsTer3	0.5	0	0	0	0
INDEL	NC_091436.1_154167678_-/AGACCTTATGAAT	ZNF311	HP in Netherland Dwarf rabbits	XM_070074375.1	stop_gained,frameshift_variant	protein_coding	ENSP=XP_069930476.1	EXON=7/7	XM_070074375.1:c.1552_1553insATTCATAAGGTCT	XP_069930476.1:p.Pro518HisfsTer3	0.5	0	0	0	0
INDEL	NC_091436.1_154167678_-/AGACCTTATGAAT	ZNF311	HP in Netherland Dwarf rabbits	XM_070074376.1	stop_gained,frameshift_variant	protein_coding	ENSP=XP_069930477.1	EXON=7/7	XM_070074376.1:c.1552_1553insATTCATAAGGTCT	XP_069930477.1:p.Pro518HisfsTer3	0.5	0	0	0	0
INDEL	NC_091436.1_154167678_-/AGACCTTATGAAT	ZNF311	HP in Netherland Dwarf rabbits	XM_070074377.1	stop_gained,frameshift_variant	protein_coding	ENSP=XP_069930478.1	EXON=8/8	XM_070074377.1:c.1552_1553insATTCATAAGGTCT	XP_069930478.1:p.Pro518HisfsTer3	0.5	0	0	0	0
SNP	NC_091437.1_132392511_T/C	LOC100342528	HP in Netherland Dwarf rabbits	XM_051843971.2	3_prime_UTR_variant	protein_coding	ENSP=XP_051699931.2	EXON=1/1	XM_051843971.2:c.*394A>G	-	-	0	0.4	1	-
SNP	NC_091439.1_30783707_G/A	PABPC4L	HP in Netherland Dwarf rabbits	XM_051820061.2	5_prime_UTR_variant	protein_coding	ENSP=XP_051676021.1	EXON=1/1	XM_051820061.2:c.-273G>A	-	0	-	0.67	0	0
SNP	NC_091440.1_12139577_G/C	GGACT	HP in Dwarf Lop rabbits	XM_008260150.4	5_prime_UTR_variant	protein_coding	ENSP=XP_008258372.1	EXON=1/3	XM_008260150.4:c.-102G>C	-	0.73	-	-	-	-
SNP	NC_091440.1_12155447_T/C	GGACT	HP in Dwarf Lop rabbits	XM_008260147.4	5_prime_UTR_variant	protein_coding	ENSP=XP_008258369.1	EXON=1/3	XM_008260147.4:c.-1199T>C	-	0.67	0	0	0	0
SNP	NC_091440.1_12155453_T/A	GGACT	HP in Dwarf Lop rabbits	XM_008260147.4	5_prime_UTR_variant	protein_coding	ENSP=XP_008258369.1	EXON=1/3	XM_008260147.4:c.-1193T>A	-	1	0	0	0	0
SNP	NC_091440.1_12155454_T/A	GGACT	HP in Dwarf Lop rabbits	XM_008260147.4	5_prime_UTR_variant	protein_coding	ENSP=XP_008258369.1	EXON=1/3	XM_008260147.4:c.-1192T>A	-	1	0	0	0	0
SNP	NC_091440.1_12155455_T/A	GGACT	HP in Dwarf Lop rabbits	XM_008260147.4	5_prime_UTR_variant	protein_coding	ENSP=XP_008258369.1	EXON=1/3	XM_008260147.4:c.-1191T>A	-	1	0	0	0	0
SNP	NC_091440.1_12155460_G/A	GGACT	HP in Dwarf Lop rabbits	XM_008260147.4	5_prime_UTR_variant	protein_coding	ENSP=XP_008258369.1	EXON=1/3	XM_008260147.4:c.-1186G>A	-	1	0	0	0	0
SNP	NC_091440.1_12409317_T/G	PCCA	HP in Dwarf Lop rabbits	XM_008260152.4	synonymous_variant	protein_coding	ENSP=XP_008258374.2	EXON=13/24	XM_008260152.4:c.1185A>C	XP_008258374.2:p.Ala395%3D	0.67	0	-	0	0
SNP	NC_091440.1_12409317_T/G	PCCA	HP in Dwarf Lop rabbits	XM_051850465.2	synonymous_variant	protein_coding	ENSP=XP_051706425.1	EXON=14/25	XM_051850465.2:c.1251A>C	XP_051706425.1:p.Ala417%3D	0.67	0	-	0	0
SNP	NC_091440.1_12409317_T/G	PCCA	HP in Dwarf Lop rabbits	XM_051850466.2	synonymous_variant	protein_coding	ENSP=XP_051706426.1	EXON=14/24	XM_051850466.2:c.1251A>C	XP_051706426.1:p.Ala417%3D	0.67	0	-	0	0
SNP	NC_091440.1_12409317_T/G	PCCA	HP in Dwarf Lop rabbits	XM_051850467.2	synonymous_variant	protein_coding	ENSP=XP_051706427.1	EXON=13/24	XM_051850467.2:c.1170A>C	XP_051706427.1:p.Ala390%3D	0.67	0	-	0	0
SNP	NC_091440.1_12409317_T/G	PCCA	HP in Dwarf Lop rabbits	XM_051850468.2	synonymous_variant	protein_coding	ENSP=XP_051706428.1	EXON=14/24	XM_051850468.2:c.1251A>C	XP_051706428.1:p.Ala417%3D	0.67	0	-	0	0
SNP	NC_091440.1_12409317_T/G	PCCA	HP in Dwarf Lop rabbits	XM_051850469.2	synonymous_variant	protein_coding	ENSP=XP_051706429.1	EXON=13/23	XM_051850469.2:c.1185A>C	XP_051706429.1:p.Ala395%3D	0.67	0	-	0	0
SNP	NC_091440.1_12409317_T/G	PCCA	HP in Dwarf Lop rabbits	XM_051850470.2	synonymous_variant	protein_coding	ENSP=XP_051706430.1	EXON=14/23	XM_051850470.2:c.1251A>C	XP_051706430.1:p.Ala417%3D	0.67	0	-	0	0
SNP	NC_091440.1_12409317_T/G	PCCA	HP in Dwarf Lop rabbits	XM_051850471.2	synonymous_variant	protein_coding	ENSP=XP_051706431.1	EXON=14/23	XM_051850471.2:c.1251A>C	XP_051706431.1:p.Ala417%3D	0.67	0	-	0	0
SNP	NC_091440.1_12409317_T/G	PCCA	HP in Dwarf Lop rabbits	XM_051850472.2	synonymous_variant	protein_coding	ENSP=XP_051706432.1	EXON=11/22	XM_051850472.2:c.939A>C	XP_051706432.1:p.Ala313%3D	0.67	0	-	0	0
SNP	NC_091440.1_12409317_T/G	PCCA	HP in Dwarf Lop rabbits	XM_051850473.2	synonymous_variant	protein_coding	ENSP=XP_051706433.1	EXON=14/22	XM_051850473.2:c.1251A>C	XP_051706433.1:p.Ala417%3D	0.67	0	-	0	0
SNP	NC_091440.1_12409317_T/G	PCCA	HP in Dwarf Lop rabbits	XM_051850475.2	synonymous_variant	protein_coding	ENSP=XP_051706435.1	EXON=9/20	XM_051850475.2:c.732A>C	XP_051706435.1:p.Ala244%3D	0.67	0	-	0	0
SNP	NC_091440.1_12409317_T/G	PCCA	HP in Dwarf Lop rabbits	XM_070048637.1	synonymous_variant	protein_coding	ENSP=XP_069904738.1	EXON=13/23	XM_070048637.1:c.1185A>C	XP_069904738.1:p.Ala395%3D	0.67	0	-	0	0
SNP	NC_091440.1_12409317_T/G	PCCA	HP in Dwarf Lop rabbits	XM_070048638.1	synonymous_variant	protein_coding	ENSP=XP_069904739.1	EXON=13/22	XM_070048638.1:c.1185A>C	XP_069904739.1:p.Ala395%3D	0.67	0	-	0	0
SNP	NC_091440.1_12409317_T/G	PCCA	HP in Dwarf Lop rabbits	XM_070048639.1	synonymous_variant	protein_coding	ENSP=XP_069904740.1	EXON=10/21	XM_070048639.1:c.873A>C	XP_069904740.1:p.Ala291%3D	0.67	0	-	0	0
SNP	NC_091440.1_12409317_T/G	PCCA	HP in Dwarf Lop rabbits	XM_070048640.1	synonymous_variant	protein_coding	ENSP=XP_069904741.1	EXON=13/21	XM_070048640.1:c.1185A>C	XP_069904741.1:p.Ala395%3D	0.67	0	-	0	0
SNP	NC_091440.1_12409317_T/G	PCCA	HP in Dwarf Lop rabbits	XM_070048642.1	synonymous_variant	protein_coding	ENSP=XP_069904743.1	EXON=15/26	XM_070048642.1:c.741A>C	XP_069904743.1:p.Ala247%3D	0.67	0	-	0	0
SNP	NC_091440.1_12409320_C/T	PCCA	HP in Dwarf Lop rabbits	XM_008260152.4	stop_gained	protein_coding	ENSP=XP_008258374.2	EXON=13/24	XM_008260152.4:c.1182G>A	XP_008258374.2:p.Trp394Ter	0.67	0	-	0	0
SNP	NC_091440.1_12409320_C/T	PCCA	HP in Dwarf Lop rabbits	XM_051850465.2	stop_gained	protein_coding	ENSP=XP_051706425.1	EXON=14/25	XM_051850465.2:c.1248G>A	XP_051706425.1:p.Trp416Ter	0.67	0	-	0	0
SNP	NC_091440.1_12409320_C/T	PCCA	HP in Dwarf Lop rabbits	XM_051850466.2	stop_gained	protein_coding	ENSP=XP_051706426.1	EXON=14/24	XM_051850466.2:c.1248G>A	XP_051706426.1:p.Trp416Ter	0.67	0	-	0	0
SNP	NC_091440.1_12409320_C/T	PCCA	HP in Dwarf Lop rabbits	XM_051850467.2	stop_gained	protein_coding	ENSP=XP_051706427.1	EXON=13/24	XM_051850467.2:c.1167G>A	XP_051706427.1:p.Trp389Ter	0.67	0	-	0	0
SNP	NC_091440.1_12409320_C/T	PCCA	HP in Dwarf Lop rabbits	XM_051850468.2	stop_gained	protein_coding	ENSP=XP_051706428.1	EXON=14/24	XM_051850468.2:c.1248G>A	XP_051706428.1:p.Trp416Ter	0.67	0	-	0	0
SNP	NC_091440.1_12409320_C/T	PCCA	HP in Dwarf Lop rabbits	XM_051850469.2	stop_gained	protein_coding	ENSP=XP_051706429.1	EXON=13/23	XM_051850469.2:c.1182G>A	XP_051706429.1:p.Trp394Ter	0.67	0	-	0	0
SNP	NC_091440.1_12409320_C/T	PCCA	HP in Dwarf Lop rabbits	XM_051850470.2	stop_gained	protein_coding	ENSP=XP_051706430.1	EXON=14/23	XM_051850470.2:c.1248G>A	XP_051706430.1:p.Trp416Ter	0.67	0	-	0	0
SNP	NC_091440.1_12409320_C/T	PCCA	HP in Dwarf Lop rabbits	XM_051850471.2	stop_gained	protein_coding	ENSP=XP_051706431.1	EXON=14/23	XM_051850471.2:c.1248G>A	XP_051706431.1:p.Trp416Ter	0.67	0	-	0	0
SNP	NC_091440.1_12409320_C/T	PCCA	HP in Dwarf Lop rabbits	XM_051850472.2	stop_gained	protein_coding	ENSP=XP_051706432.1	EXON=11/22	XM_051850472.2:c.936G>A	XP_051706432.1:p.Trp312Ter	0.67	0	-	0	0
SNP	NC_091440.1_12409320_C/T	PCCA	HP in Dwarf Lop rabbits	XM_051850473.2	stop_gained	protein_coding	ENSP=XP_051706433.1	EXON=14/22	XM_051850473.2:c.1248G>A	XP_051706433.1:p.Trp416Ter	0.67	0	-	0	0
SNP	NC_091440.1_12409320_C/T	PCCA	HP in Dwarf Lop rabbits	XM_051850475.2	stop_gained	protein_coding	ENSP=XP_051706435.1	EXON=9/20	XM_051850475.2:c.729G>A	XP_051706435.1:p.Trp243Ter	0.67	0	-	0	0
SNP	NC_091440.1_12409320_C/T	PCCA	HP in Dwarf Lop rabbits	XM_070048637.1	stop_gained	protein_coding	ENSP=XP_069904738.1	EXON=13/23	XM_070048637.1:c.1182G>A	XP_069904738.1:p.Trp394Ter	0.67	0	-	0	0
SNP	NC_091440.1_12409320_C/T	PCCA	HP in Dwarf Lop rabbits	XM_070048638.1	stop_gained	protein_coding	ENSP=XP_069904739.1	EXON=13/22	XM_070048638.1:c.1182G>A	XP_069904739.1:p.Trp394Ter	0.67	0	-	0	0
SNP	NC_091440.1_12409320_C/T	PCCA	HP in Dwarf Lop rabbits	XM_070048639.1	stop_gained	protein_coding	ENSP=XP_069904740.1	EXON=10/21	XM_070048639.1:c.870G>A	XP_069904740.1:p.Trp290Ter	0.67	0	-	0	0
SNP	NC_091440.1_12409320_C/T	PCCA	HP in Dwarf Lop rabbits	XM_070048640.1	stop_gained	protein_coding	ENSP=XP_069904741.1	EXON=13/21	XM_070048640.1:c.1182G>A	XP_069904741.1:p.Trp394Ter	0.67	0	-	0	0
SNP	NC_091440.1_12409320_C/T	PCCA	HP in Dwarf Lop rabbits	XM_070048642.1	stop_gained	protein_coding	ENSP=XP_069904743.1	EXON=15/26	XM_070048642.1:c.738G>A	XP_069904743.1:p.Trp246Ter	0.67	0	-	0	0
SNP	NC_091440.1_12409321_C/G	PCCA	HP in Dwarf Lop rabbits	XM_008260152.4	missense_variant	protein_coding	ENSP=XP_008258374.2	EXON=13/24	XM_008260152.4:c.1181G>C	XP_008258374.2:p.Trp394Ser	0.67	0	-	0	0
SNP	NC_091440.1_12409321_C/G	PCCA	HP in Dwarf Lop rabbits	XM_051850465.2	missense_variant	protein_coding	ENSP=XP_051706425.1	EXON=14/25	XM_051850465.2:c.1247G>C	XP_051706425.1:p.Trp416Ser	0.67	0	-	0	0
SNP	NC_091440.1_12409321_C/G	PCCA	HP in Dwarf Lop rabbits	XM_051850466.2	missense_variant	protein_coding	ENSP=XP_051706426.1	EXON=14/24	XM_051850466.2:c.1247G>C	XP_051706426.1:p.Trp416Ser	0.67	0	-	0	0
SNP	NC_091440.1_12409321_C/G	PCCA	HP in Dwarf Lop rabbits	XM_051850467.2	missense_variant	protein_coding	ENSP=XP_051706427.1	EXON=13/24	XM_051850467.2:c.1166G>C	XP_051706427.1:p.Trp389Ser	0.67	0	-	0	0
SNP	NC_091440.1_12409321_C/G	PCCA	HP in Dwarf Lop rabbits	XM_051850468.2	missense_variant	protein_coding	ENSP=XP_051706428.1	EXON=14/24	XM_051850468.2:c.1247G>C	XP_051706428.1:p.Trp416Ser	0.67	0	-	0	0
SNP	NC_091440.1_12409321_C/G	PCCA	HP in Dwarf Lop rabbits	XM_051850469.2	missense_variant	protein_coding	ENSP=XP_051706429.1	EXON=13/23	XM_051850469.2:c.1181G>C	XP_051706429.1:p.Trp394Ser	0.67	0	-	0	0
SNP	NC_091440.1_12409321_C/G	PCCA	HP in Dwarf Lop rabbits	XM_051850470.2	missense_variant	protein_coding	ENSP=XP_051706430.1	EXON=14/23	XM_051850470.2:c.1247G>C	XP_051706430.1:p.Trp416Ser	0.67	0	-	0	0
SNP	NC_091440.1_12409321_C/G	PCCA	HP in Dwarf Lop rabbits	XM_051850471.2	missense_variant	protein_coding	ENSP=XP_051706431.1	EXON=14/23	XM_051850471.2:c.1247G>C	XP_051706431.1:p.Trp416Ser	0.67	0	-	0	0
SNP	NC_091440.1_12409321_C/G	PCCA	HP in Dwarf Lop rabbits	XM_051850472.2	missense_variant	protein_coding	ENSP=XP_051706432.1	EXON=11/22	XM_051850472.2:c.935G>C	XP_051706432.1:p.Trp312Ser	0.67	0	-	0	0
SNP	NC_091440.1_12409321_C/G	PCCA	HP in Dwarf Lop rabbits	XM_051850473.2	missense_variant	protein_coding	ENSP=XP_051706433.1	EXON=14/22	XM_051850473.2:c.1247G>C	XP_051706433.1:p.Trp416Ser	0.67	0	-	0	0
SNP	NC_091440.1_12409321_C/G	PCCA	HP in Dwarf Lop rabbits	XM_051850475.2	missense_variant	protein_coding	ENSP=XP_051706435.1	EXON=9/20	XM_051850475.2:c.728G>C	XP_051706435.1:p.Trp243Ser	0.67	0	-	0	0
SNP	NC_091440.1_12409321_C/G	PCCA	HP in Dwarf Lop rabbits	XM_070048637.1	missense_variant	protein_coding	ENSP=XP_069904738.1	EXON=13/23	XM_070048637.1:c.1181G>C	XP_069904738.1:p.Trp394Ser	0.67	0	-	0	0
SNP	NC_091440.1_12409321_C/G	PCCA	HP in Dwarf Lop rabbits	XM_070048638.1	missense_variant	protein_coding	ENSP=XP_069904739.1	EXON=13/22	XM_070048638.1:c.1181G>C	XP_069904739.1:p.Trp394Ser	0.67	0	-	0	0
SNP	NC_091440.1_12409321_C/G	PCCA	HP in Dwarf Lop rabbits	XM_070048639.1	missense_variant	protein_coding	ENSP=XP_069904740.1	EXON=10/21	XM_070048639.1:c.869G>C	XP_069904740.1:p.Trp290Ser	0.67	0	-	0	0
SNP	NC_091440.1_12409321_C/G	PCCA	HP in Dwarf Lop rabbits	XM_070048640.1	missense_variant	protein_coding	ENSP=XP_069904741.1	EXON=13/21	XM_070048640.1:c.1181G>C	XP_069904741.1:p.Trp394Ser	0.67	0	-	0	0
SNP	NC_091440.1_12409321_C/G	PCCA	HP in Dwarf Lop rabbits	XM_070048642.1	missense_variant	protein_coding	ENSP=XP_069904743.1	EXON=15/26	XM_070048642.1:c.737G>C	XP_069904743.1:p.Trp246Ser	0.67	0	-	0	0
SNP	NC_091440.1_12409322_A/G	PCCA	HP in Dwarf Lop rabbits	XM_008260152.4	missense_variant	protein_coding	ENSP=XP_008258374.2	EXON=13/24	XM_008260152.4:c.1180T>C	XP_008258374.2:p.Trp394Arg	0.67	0	-	0	0
SNP	NC_091440.1_12409322_A/G	PCCA	HP in Dwarf Lop rabbits	XM_051850465.2	missense_variant	protein_coding	ENSP=XP_051706425.1	EXON=14/25	XM_051850465.2:c.1246T>C	XP_051706425.1:p.Trp416Arg	0.67	0	-	0	0
SNP	NC_091440.1_12409322_A/G	PCCA	HP in Dwarf Lop rabbits	XM_051850466.2	missense_variant	protein_coding	ENSP=XP_051706426.1	EXON=14/24	XM_051850466.2:c.1246T>C	XP_051706426.1:p.Trp416Arg	0.67	0	-	0	0
SNP	NC_091440.1_12409322_A/G	PCCA	HP in Dwarf Lop rabbits	XM_051850467.2	missense_variant	protein_coding	ENSP=XP_051706427.1	EXON=13/24	XM_051850467.2:c.1165T>C	XP_051706427.1:p.Trp389Arg	0.67	0	-	0	0
SNP	NC_091440.1_12409322_A/G	PCCA	HP in Dwarf Lop rabbits	XM_051850468.2	missense_variant	protein_coding	ENSP=XP_051706428.1	EXON=14/24	XM_051850468.2:c.1246T>C	XP_051706428.1:p.Trp416Arg	0.67	0	-	0	0
SNP	NC_091440.1_12409322_A/G	PCCA	HP in Dwarf Lop rabbits	XM_051850469.2	missense_variant	protein_coding	ENSP=XP_051706429.1	EXON=13/23	XM_051850469.2:c.1180T>C	XP_051706429.1:p.Trp394Arg	0.67	0	-	0	0
SNP	NC_091440.1_12409322_A/G	PCCA	HP in Dwarf Lop rabbits	XM_051850470.2	missense_variant	protein_coding	ENSP=XP_051706430.1	EXON=14/23	XM_051850470.2:c.1246T>C	XP_051706430.1:p.Trp416Arg	0.67	0	-	0	0
SNP	NC_091440.1_12409322_A/G	PCCA	HP in Dwarf Lop rabbits	XM_051850471.2	missense_variant	protein_coding	ENSP=XP_051706431.1	EXON=14/23	XM_051850471.2:c.1246T>C	XP_051706431.1:p.Trp416Arg	0.67	0	-	0	0
SNP	NC_091440.1_12409322_A/G	PCCA	HP in Dwarf Lop rabbits	XM_051850472.2	missense_variant	protein_coding	ENSP=XP_051706432.1	EXON=11/22	XM_051850472.2:c.934T>C	XP_051706432.1:p.Trp312Arg	0.67	0	-	0	0
SNP	NC_091440.1_12409322_A/G	PCCA	HP in Dwarf Lop rabbits	XM_051850473.2	missense_variant	protein_coding	ENSP=XP_051706433.1	EXON=14/22	XM_051850473.2:c.1246T>C	XP_051706433.1:p.Trp416Arg	0.67	0	-	0	0
SNP	NC_091440.1_12409322_A/G	PCCA	HP in Dwarf Lop rabbits	XM_051850475.2	missense_variant	protein_coding	ENSP=XP_051706435.1	EXON=9/20	XM_051850475.2:c.727T>C	XP_051706435.1:p.Trp243Arg	0.67	0	-	0	0
SNP	NC_091440.1_12409322_A/G	PCCA	HP in Dwarf Lop rabbits	XM_070048637.1	missense_variant	protein_coding	ENSP=XP_069904738.1	EXON=13/23	XM_070048637.1:c.1180T>C	XP_069904738.1:p.Trp394Arg	0.67	0	-	0	0
SNP	NC_091440.1_12409322_A/G	PCCA	HP in Dwarf Lop rabbits	XM_070048638.1	missense_variant	protein_coding	ENSP=XP_069904739.1	EXON=13/22	XM_070048638.1:c.1180T>C	XP_069904739.1:p.Trp394Arg	0.67	0	-	0	0
SNP	NC_091440.1_12409322_A/G	PCCA	HP in Dwarf Lop rabbits	XM_070048639.1	missense_variant	protein_coding	ENSP=XP_069904740.1	EXON=10/21	XM_070048639.1:c.868T>C	XP_069904740.1:p.Trp290Arg	0.67	0	-	0	0
SNP	NC_091440.1_12409322_A/G	PCCA	HP in Dwarf Lop rabbits	XM_070048640.1	missense_variant	protein_coding	ENSP=XP_069904741.1	EXON=13/21	XM_070048640.1:c.1180T>C	XP_069904741.1:p.Trp394Arg	0.67	0	-	0	0
SNP	NC_091440.1_12409322_A/G	PCCA	HP in Dwarf Lop rabbits	XM_070048642.1	missense_variant	protein_coding	ENSP=XP_069904743.1	EXON=15/26	XM_070048642.1:c.736T>C	XP_069904743.1:p.Trp246Arg	0.67	0	-	0	0
SNP	NC_091440.1_12409325_C/A	PCCA	HP in Dwarf Lop rabbits	XM_008260152.4	missense_variant	protein_coding	ENSP=XP_008258374.2	EXON=13/24	XM_008260152.4:c.1177G>T	XP_008258374.2:p.Gly393Cys	0.67	0	-	0	0
SNP	NC_091440.1_12409325_C/A	PCCA	HP in Dwarf Lop rabbits	XM_051850465.2	missense_variant	protein_coding	ENSP=XP_051706425.1	EXON=14/25	XM_051850465.2:c.1243G>T	XP_051706425.1:p.Gly415Cys	0.67	0	-	0	0
SNP	NC_091440.1_12409325_C/A	PCCA	HP in Dwarf Lop rabbits	XM_051850466.2	missense_variant	protein_coding	ENSP=XP_051706426.1	EXON=14/24	XM_051850466.2:c.1243G>T	XP_051706426.1:p.Gly415Cys	0.67	0	-	0	0
SNP	NC_091440.1_12409325_C/A	PCCA	HP in Dwarf Lop rabbits	XM_051850467.2	missense_variant	protein_coding	ENSP=XP_051706427.1	EXON=13/24	XM_051850467.2:c.1162G>T	XP_051706427.1:p.Gly388Cys	0.67	0	-	0	0
SNP	NC_091440.1_12409325_C/A	PCCA	HP in Dwarf Lop rabbits	XM_051850468.2	missense_variant	protein_coding	ENSP=XP_051706428.1	EXON=14/24	XM_051850468.2:c.1243G>T	XP_051706428.1:p.Gly415Cys	0.67	0	-	0	0
SNP	NC_091440.1_12409325_C/A	PCCA	HP in Dwarf Lop rabbits	XM_051850469.2	missense_variant	protein_coding	ENSP=XP_051706429.1	EXON=13/23	XM_051850469.2:c.1177G>T	XP_051706429.1:p.Gly393Cys	0.67	0	-	0	0
SNP	NC_091440.1_12409325_C/A	PCCA	HP in Dwarf Lop rabbits	XM_051850470.2	missense_variant	protein_coding	ENSP=XP_051706430.1	EXON=14/23	XM_051850470.2:c.1243G>T	XP_051706430.1:p.Gly415Cys	0.67	0	-	0	0
SNP	NC_091440.1_12409325_C/A	PCCA	HP in Dwarf Lop rabbits	XM_051850471.2	missense_variant	protein_coding	ENSP=XP_051706431.1	EXON=14/23	XM_051850471.2:c.1243G>T	XP_051706431.1:p.Gly415Cys	0.67	0	-	0	0
SNP	NC_091440.1_12409325_C/A	PCCA	HP in Dwarf Lop rabbits	XM_051850472.2	missense_variant	protein_coding	ENSP=XP_051706432.1	EXON=11/22	XM_051850472.2:c.931G>T	XP_051706432.1:p.Gly311Cys	0.67	0	-	0	0
SNP	NC_091440.1_12409325_C/A	PCCA	HP in Dwarf Lop rabbits	XM_051850473.2	missense_variant	protein_coding	ENSP=XP_051706433.1	EXON=14/22	XM_051850473.2:c.1243G>T	XP_051706433.1:p.Gly415Cys	0.67	0	-	0	0
SNP	NC_091440.1_12409325_C/A	PCCA	HP in Dwarf Lop rabbits	XM_051850475.2	missense_variant	protein_coding	ENSP=XP_051706435.1	EXON=9/20	XM_051850475.2:c.724G>T	XP_051706435.1:p.Gly242Cys	0.67	0	-	0	0
SNP	NC_091440.1_12409325_C/A	PCCA	HP in Dwarf Lop rabbits	XM_070048637.1	missense_variant	protein_coding	ENSP=XP_069904738.1	EXON=13/23	XM_070048637.1:c.1177G>T	XP_069904738.1:p.Gly393Cys	0.67	0	-	0	0
SNP	NC_091440.1_12409325_C/A	PCCA	HP in Dwarf Lop rabbits	XM_070048638.1	missense_variant	protein_coding	ENSP=XP_069904739.1	EXON=13/22	XM_070048638.1:c.1177G>T	XP_069904739.1:p.Gly393Cys	0.67	0	-	0	0
SNP	NC_091440.1_12409325_C/A	PCCA	HP in Dwarf Lop rabbits	XM_070048639.1	missense_variant	protein_coding	ENSP=XP_069904740.1	EXON=10/21	XM_070048639.1:c.865G>T	XP_069904740.1:p.Gly289Cys	0.67	0	-	0	0
SNP	NC_091440.1_12409325_C/A	PCCA	HP in Dwarf Lop rabbits	XM_070048640.1	missense_variant	protein_coding	ENSP=XP_069904741.1	EXON=13/21	XM_070048640.1:c.1177G>T	XP_069904741.1:p.Gly393Cys	0.67	0	-	0	0
SNP	NC_091440.1_12409325_C/A	PCCA	HP in Dwarf Lop rabbits	XM_070048642.1	missense_variant	protein_coding	ENSP=XP_069904743.1	EXON=15/26	XM_070048642.1:c.733G>T	XP_069904743.1:p.Gly245Cys	0.67	0	-	0	0
SNP	NC_091440.1_74491011_C/G	NHLRC3	HP in Dwarf Lop rabbits	XM_008274498.4	missense_variant	protein_coding	ENSP=XP_008272720.2	EXON=6/7	XM_008274498.4:c.707G>C	XP_008272720.2:p.Arg236Thr	0.45	0	0	0	0
SNP	NC_091440.1_74491016_A/G	NHLRC3	HP in Dwarf Lop rabbits	XM_008274498.4	synonymous_variant	protein_coding	ENSP=XP_008272720.2	EXON=6/7	XM_008274498.4:c.702T>C	XP_008272720.2:p.Asn234%3D	0.5	0	0	0	0
SNP	NC_091440.1_74491021_C/T	NHLRC3	HP in Dwarf Lop rabbits	XM_008274498.4	missense_variant	protein_coding	ENSP=XP_008272720.2	EXON=6/7	XM_008274498.4:c.697G>A	XP_008272720.2:p.Gly233Arg	0.45	0	0	0	0
SNP	NC_091440.1_74491023_C/A	NHLRC3	HP in Dwarf Lop rabbits	XM_008274498.4	missense_variant	protein_coding	ENSP=XP_008272720.2	EXON=6/7	XM_008274498.4:c.695G>T	XP_008272720.2:p.Arg232Leu	0.5	0	0	0	0
SNP	NC_091440.1_137417385_A/G	RAPGEF3	HP in Dwarf Lop rabbits	XM_070049734.1	synonymous_variant	protein_coding	ENSP=XP_069905835.1	EXON=27/27	XM_070049734.1:c.2619T>C	XP_069905835.1:p.Arg873%3D	0	0	0	0.67	0
SNP	NC_091440.1_137417385_A/G	RAPGEF3	HP in Dwarf Lop rabbits	XM_070049735.1	synonymous_variant	protein_coding	ENSP=XP_069905836.1	EXON=27/27	XM_070049735.1:c.2586T>C	XP_069905836.1:p.Arg862%3D	0	0	0	0.67	0
SNP	NC_091440.1_137417385_A/G	RAPGEF3	HP in Dwarf Lop rabbits	XM_070049736.1	synonymous_variant	protein_coding	ENSP=XP_069905837.1	EXON=27/27	XM_070049736.1:c.2256T>C	XP_069905837.1:p.Arg752%3D	0	0	0	0.67	0
SNP	NC_091440.1_137417385_A/G	RAPGEF3	HP in Dwarf Lop rabbits	XM_070049737.1	missense_variant	protein_coding	ENSP=XP_069905838.1	EXON=27/27	XM_070049737.1:c.2600T>C	XP_069905838.1:p.Val867Ala	0	0	0	0.67	0
SNP	NC_091440.1_137417385_A/G	RAPGEF3	HP in Dwarf Lop rabbits	XM_070049738.1	missense_variant	protein_coding	ENSP=XP_069905839.1	EXON=27/27	XM_070049738.1:c.2597T>C	XP_069905839.1:p.Val866Ala	0	0	0	0.67	0
SNP	NC_091440.1_137417385_A/G	RAPGEF3	HP in Dwarf Lop rabbits	XM_070049739.1	missense_variant	protein_coding	ENSP=XP_069905840.1	EXON=27/27	XM_070049739.1:c.2564T>C	XP_069905840.1:p.Val855Ala	0	0	0	0.67	0
SNP	NC_091440.1_137417385_A/G	RAPGEF3	HP in Dwarf Lop rabbits	XM_070049740.1	3_prime_UTR_variant	protein_coding	ENSP=XP_069905841.1	EXON=27/27	XM_070049740.1:c.*34T>C	-	0	0	0	0.67	0
SNP	NC_091440.1_137417385_A/G	RAPGEF3	HP in Dwarf Lop rabbits	XM_070049741.1	missense_variant	protein_coding	ENSP=XP_069905842.1	EXON=27/27	XM_070049741.1:c.2201T>C	XP_069905842.1:p.Val734Ala	0	0	0	0.67	0
SNP	NC_091440.1_137417392_C/T	RAPGEF3	HP in Dwarf Lop rabbits	XM_070049734.1	missense_variant	protein_coding	ENSP=XP_069905835.1	EXON=27/27	XM_070049734.1:c.2612G>A	XP_069905835.1:p.Gly871Asp	0	0	0	0.67	0
SNP	NC_091440.1_137417392_C/T	RAPGEF3	HP in Dwarf Lop rabbits	XM_070049735.1	missense_variant	protein_coding	ENSP=XP_069905836.1	EXON=27/27	XM_070049735.1:c.2579G>A	XP_069905836.1:p.Gly860Asp	0	0	0	0.67	0
SNP	NC_091440.1_137417392_C/T	RAPGEF3	HP in Dwarf Lop rabbits	XM_070049736.1	missense_variant	protein_coding	ENSP=XP_069905837.1	EXON=27/27	XM_070049736.1:c.2249G>A	XP_069905837.1:p.Gly750Asp	0	0	0	0.67	0
SNP	NC_091440.1_137417392_C/T	RAPGEF3	HP in Dwarf Lop rabbits	XM_070049737.1	missense_variant	protein_coding	ENSP=XP_069905838.1	EXON=27/27	XM_070049737.1:c.2593G>A	XP_069905838.1:p.Ala865Thr	0	0	0	0.67	0
SNP	NC_091440.1_137417392_C/T	RAPGEF3	HP in Dwarf Lop rabbits	XM_070049738.1	missense_variant	protein_coding	ENSP=XP_069905839.1	EXON=27/27	XM_070049738.1:c.2590G>A	XP_069905839.1:p.Ala864Thr	0	0	0	0.67	0
SNP	NC_091440.1_137417392_C/T	RAPGEF3	HP in Dwarf Lop rabbits	XM_070049739.1	missense_variant	protein_coding	ENSP=XP_069905840.1	EXON=27/27	XM_070049739.1:c.2557G>A	XP_069905840.1:p.Ala853Thr	0	0	0	0.67	0
SNP	NC_091440.1_137417392_C/T	RAPGEF3	HP in Dwarf Lop rabbits	XM_070049740.1	3_prime_UTR_variant	protein_coding	ENSP=XP_069905841.1	EXON=27/27	XM_070049740.1:c.*27G>A	-	0	0	0	0.67	0
SNP	NC_091440.1_137417392_C/T	RAPGEF3	HP in Dwarf Lop rabbits	XM_070049741.1	missense_variant	protein_coding	ENSP=XP_069905842.1	EXON=27/27	XM_070049741.1:c.2194G>A	XP_069905842.1:p.Ala732Thr	0	0	0	0.67	0
INDEL	NC_091445.1_16791358_CTCCCTCT/-	KIAA0825	HP in Dwarf Lop rabbits	XM_051853963.2	3_prime_UTR_variant	protein_coding	ENSP=XP_051709923.2	EXON=22/22	XM_051853963.2:c.*5903_*5910del	-	0.5	0	0.5	0	0
INDEL	NC_091445.1_16791402_GTGTGTGTGTAA/-	KIAA0825	HP in Dwarf Lop rabbits	XM_051853963.2	3_prime_UTR_variant	protein_coding	ENSP=XP_051709923.2	EXON=22/22	XM_051853963.2:c.*5855_*5866del	-	0.4	0	0.5	0	0
SNP	NC_091445.1_16794818_A/G	KIAA0825	HP in Dwarf Lop rabbits	XM_051853963.2	3_prime_UTR_variant	protein_coding	ENSP=XP_051709923.2	EXON=22/22	XM_051853963.2:c.*2450T>C	-	1	-	0.67	0.5	0
SNP	NC_091445.1_16794818_A/G	KIAA0825	HP in Dwarf Lop rabbits	XM_051853963.2	3_prime_UTR_variant	protein_coding	ENSP=XP_051709923.2	EXON=22/22	XM_051853963.2:c.*2450T>C	-	1	-	0.67	0.5	0
SNP	NC_091445.1_16794824_A/G	KIAA0825	HP in Dwarf Lop rabbits	XM_051853963.2	3_prime_UTR_variant	protein_coding	ENSP=XP_051709923.2	EXON=22/22	XM_051853963.2:c.*2444T>C	-	1	-	0.67	0.43	0
SNP	NC_091445.1_16794824_A/G	KIAA0825	HP in Dwarf Lop rabbits	XM_051853963.2	3_prime_UTR_variant	protein_coding	ENSP=XP_051709923.2	EXON=22/22	XM_051853963.2:c.*2444T>C	-	1	-	0.67	0.43	0
SNP	NC_091445.1_16794833_C/G	KIAA0825	HP in Dwarf Lop rabbits	XM_051853963.2	3_prime_UTR_variant	protein_coding	ENSP=XP_051709923.2	EXON=22/22	XM_051853963.2:c.*2435G>C	-	1	-	0.67	0.43	0
SNP	NC_091445.1_16794833_C/G	KIAA0825	HP in Dwarf Lop rabbits	XM_051853963.2	3_prime_UTR_variant	protein_coding	ENSP=XP_051709923.2	EXON=22/22	XM_051853963.2:c.*2435G>C	-	1	-	0.67	0.43	0
SNP	NC_091445.1_16794841_G/A	KIAA0825	HP in Dwarf Lop rabbits	XM_051853963.2	3_prime_UTR_variant	protein_coding	ENSP=XP_051709923.2	EXON=22/22	XM_051853963.2:c.*2427C>T	-	-	-	0.67	0.43	0
SNP	NC_091445.1_16794846_A/G	KIAA0825	HP in Dwarf Lop rabbits	XM_051853963.2	3_prime_UTR_variant	protein_coding	ENSP=XP_051709923.2	EXON=22/22	XM_051853963.2:c.*2422T>C	-	-	0	1	0.43	0
SNP	NC_091445.1_16795014_T/C	KIAA0825	HP in Dwarf Lop rabbits	XM_051853963.2	3_prime_UTR_variant	protein_coding	ENSP=XP_051709923.2	EXON=22/22	XM_051853963.2:c.*2254A>G	-	1	0	-	0	1
SNP	NC_091445.1_16795014_T/C	KIAA0825	HP in Dwarf Lop rabbits	XM_051853963.2	3_prime_UTR_variant	protein_coding	ENSP=XP_051709923.2	EXON=22/22	XM_051853963.2:c.*2254A>G	-	1	0	-	0	1
SNP	NC_091445.1_16795017_C/T	KIAA0825	HP in Dwarf Lop rabbits	XM_051853963.2	3_prime_UTR_variant	protein_coding	ENSP=XP_051709923.2	EXON=22/22	XM_051853963.2:c.*2251G>A	-	1	0	-	0	1
SNP	NC_091445.1_16795017_C/T	KIAA0825	HP in Dwarf Lop rabbits	XM_051853963.2	3_prime_UTR_variant	protein_coding	ENSP=XP_051709923.2	EXON=22/22	XM_051853963.2:c.*2251G>A	-	1	0	-	0	1
INDEL	NC_091445.1_16795025_-/GCGGAGGATTAGCCTACTGAGCCGCA	KIAA0825	HP in Dwarf Lop rabbits	XM_051853963.2	3_prime_UTR_variant	protein_coding	ENSP=XP_051709923.2	EXON=22/22	XM_051853963.2:c.*2243_*2244insTGCGGCTCAGTAGGCTAATCCTCCGC	-	1	0	1	0	1
SNP	NC_091445.1_85272639_A/T	RNF180	HP in Dwarf Lop rabbits	XM_070056913.1	3_prime_UTR_variant	protein_coding	ENSP=XP_069913014.1	EXON=8/8	XM_070056913.1:c.*357A>T	-	0	0	0	0.29	0.67
SNP	NC_091445.1_85276878_T/A	RNF180	HP in Dwarf Lop rabbits	XM_070056913.1	3_prime_UTR_variant	protein_coding	ENSP=XP_069913014.1	EXON=8/8	XM_070056913.1:c.*4596T>A	-	0	0	0	0.75	0
SNP	NC_091446.1_35724926_G/A	CYP2C2	HP in Dwarf Lop rabbits	NM_001171113.1	synonymous_variant	protein_coding	ENSP=NP_001164584.1	EXON=1/9	NM_001171113.1:c.165C>T	NP_001164584.1:p.Thr55%3D	0	0	0	0.2	0.3
SNP	NC_091447.1_22476776_G/T	NEUROD6	HP in Dwarf Lop rabbits	XM_008261611.4	3_prime_UTR_variant	protein_coding	ENSP=XP_008259833.2	EXON=2/2	XM_008261611.4:c.*689C>A	-	0	0.25	0	0.4	0
SNP	NC_091447.1_22477900_G/A	NEUROD6	HP in Dwarf Lop rabbits	XM_008261611.4	synonymous_variant	protein_coding	ENSP=XP_008259833.2	EXON=2/2	XM_008261611.4:c.579C>T	XP_008259833.2:p.Gly193%3D	0.5	0	0	0	0
INDEL	NC_091448.1_16154674_-/CACCACT	EFCAB3	HP in Dwarf Lop rabbits	XM_051825082.2	frameshift_variant	protein_coding	ENSP=XP_051681042.1	EXON=10/10	XM_051825082.2:c.1273_1274insAGTGGTG	XP_051681042.1:p.Gly425GlufsTer29	0.67	-	0	0	0
INDEL	NC_091448.1_16154674_-/CACCACT	EFCAB3	HP in Dwarf Lop rabbits	XM_051825083.2	frameshift_variant	protein_coding	ENSP=XP_051681043.1	EXON=10/10	XM_051825083.2:c.1273_1274insAGTGGTG	XP_051681043.1:p.Gly425GlufsTer25	0.67	-	0	0	0
INDEL	NC_091448.1_16154674_-/CACCACT	EFCAB3	HP in Dwarf Lop rabbits	XM_051825084.2	frameshift_variant	protein_coding	ENSP=XP_051681044.1	EXON=10/10	XM_051825084.2:c.1273_1274insAGTGGTG	XP_051681044.1:p.Gly425GlufsTer25	0.67	-	0	0	0
INDEL	NC_091448.1_16154674_-/CACCACT	EFCAB3	HP in Dwarf Lop rabbits	XM_070060518.1	frameshift_variant	protein_coding	ENSP=XP_069916619.1	EXON=167/167	XM_070060518.1:c.14974_14975insAGTGGTG	XP_069916619.1:p.Gly4992GlufsTer29	0.67	-	0	0	0
INDEL	NC_091448.1_16154674_-/CACCACT	EFCAB3	HP in Dwarf Lop rabbits	XM_070060519.1	frameshift_variant	protein_coding	ENSP=XP_069916620.1	EXON=167/167	XM_070060519.1:c.14974_14975insAGTGGTG	XP_069916620.1:p.Gly4992GlufsTer29	0.67	-	0	0	0
INDEL	NC_091448.1_16154674_-/CACCACT	EFCAB3	HP in Dwarf Lop rabbits	XM_070060520.1	frameshift_variant	protein_coding	ENSP=XP_069916621.1	EXON=167/167	XM_070060520.1:c.14974_14975insAGTGGTG	XP_069916621.1:p.Gly4992GlufsTer29	0.67	-	0	0	0
INDEL	NC_091448.1_16154674_-/CACCACT	EFCAB3	HP in Dwarf Lop rabbits	XM_070060521.1	frameshift_variant	protein_coding	ENSP=XP_069916622.1	EXON=167/167	XM_070060521.1:c.14974_14975insAGTGGTG	XP_069916622.1:p.Gly4992GlufsTer29	0.67	-	0	0	0
INDEL	NC_091448.1_16154674_-/CACCACT	EFCAB3	HP in Dwarf Lop rabbits	XM_070060522.1	frameshift_variant	protein_coding	ENSP=XP_069916623.1	EXON=167/167	XM_070060522.1:c.14974_14975insAGTGGTG	XP_069916623.1:p.Gly4992GlufsTer29	0.67	-	0	0	0
INDEL	NC_091448.1_16154674_-/CACCACT	EFCAB3	HP in Dwarf Lop rabbits	XM_070060523.1	frameshift_variant	protein_coding	ENSP=XP_069916624.1	EXON=167/167	XM_070060523.1:c.14974_14975insAGTGGTG	XP_069916624.1:p.Gly4992GlufsTer29	0.67	-	0	0	0
INDEL	NC_091448.1_16154674_-/CACCACT	EFCAB3	HP in Dwarf Lop rabbits	XM_070060524.1	frameshift_variant	protein_coding	ENSP=XP_069916625.1	EXON=167/167	XM_070060524.1:c.14971_14972insAGTGGTG	XP_069916625.1:p.Gly4991GlufsTer29	0.67	-	0	0	0
INDEL	NC_091448.1_16154674_-/CACCACT	EFCAB3	HP in Dwarf Lop rabbits	XM_070060525.1	frameshift_variant	protein_coding	ENSP=XP_069916626.1	EXON=166/166	XM_070060525.1:c.14923_14924insAGTGGTG	XP_069916626.1:p.Gly4975GlufsTer29	0.67	-	0	0	0
INDEL	NC_091448.1_16154674_-/CACCACT	EFCAB3	HP in Dwarf Lop rabbits	XM_070060526.1	frameshift_variant	protein_coding	ENSP=XP_069916627.1	EXON=166/166	XM_070060526.1:c.14923_14924insAGTGGTG	XP_069916627.1:p.Gly4975GlufsTer29	0.67	-	0	0	0
INDEL	NC_091448.1_16154674_-/CACCACT	EFCAB3	HP in Dwarf Lop rabbits	XM_070060527.1	frameshift_variant	protein_coding	ENSP=XP_069916628.1	EXON=166/166	XM_070060527.1:c.14902_14903insAGTGGTG	XP_069916628.1:p.Gly4968GlufsTer29	0.67	-	0	0	0
INDEL	NC_091448.1_16154674_-/CACCACT	EFCAB3	HP in Dwarf Lop rabbits	XM_070060528.1	frameshift_variant	protein_coding	ENSP=XP_069916629.1	EXON=166/166	XM_070060528.1:c.14896_14897insAGTGGTG	XP_069916629.1:p.Gly4966GlufsTer29	0.67	-	0	0	0
INDEL	NC_091448.1_16154674_-/CACCACT	EFCAB3	HP in Dwarf Lop rabbits	XM_070060529.1	frameshift_variant	protein_coding	ENSP=XP_069916630.1	EXON=166/166	XM_070060529.1:c.14872_14873insAGTGGTG	XP_069916630.1:p.Gly4958GlufsTer29	0.67	-	0	0	0
INDEL	NC_091448.1_16154674_-/CACCACT	EFCAB3	HP in Dwarf Lop rabbits	XM_070060530.1	frameshift_variant	protein_coding	ENSP=XP_069916631.1	EXON=166/166	XM_070060530.1:c.14872_14873insAGTGGTG	XP_069916631.1:p.Gly4958GlufsTer29	0.67	-	0	0	0
INDEL	NC_091448.1_16154674_-/CACCACT	EFCAB3	HP in Dwarf Lop rabbits	XM_070060531.1	frameshift_variant	protein_coding	ENSP=XP_069916632.1	EXON=166/166	XM_070060531.1:c.14872_14873insAGTGGTG	XP_069916632.1:p.Gly4958GlufsTer29	0.67	-	0	0	0
INDEL	NC_091448.1_16154674_-/CACCACT	EFCAB3	HP in Dwarf Lop rabbits	XM_070060532.1	frameshift_variant	protein_coding	ENSP=XP_069916633.1	EXON=166/166	XM_070060532.1:c.14872_14873insAGTGGTG	XP_069916633.1:p.Gly4958GlufsTer29	0.67	-	0	0	0
INDEL	NC_091448.1_16154674_-/CACCACT	EFCAB3	HP in Dwarf Lop rabbits	XM_070060533.1	frameshift_variant	protein_coding	ENSP=XP_069916634.1	EXON=166/166	XM_070060533.1:c.14872_14873insAGTGGTG	XP_069916634.1:p.Gly4958GlufsTer29	0.67	-	0	0	0
INDEL	NC_091448.1_16154674_-/CACCACT	EFCAB3	HP in Dwarf Lop rabbits	XM_070060534.1	frameshift_variant	protein_coding	ENSP=XP_069916635.1	EXON=165/165	XM_070060534.1:c.14869_14870insAGTGGTG	XP_069916635.1:p.Gly4957GlufsTer29	0.67	-	0	0	0
INDEL	NC_091448.1_16154674_-/CACCACT	EFCAB3	HP in Dwarf Lop rabbits	XM_070060535.1	frameshift_variant	protein_coding	ENSP=XP_069916636.1	EXON=166/166	XM_070060535.1:c.14833_14834insAGTGGTG	XP_069916636.1:p.Gly4945GlufsTer29	0.67	-	0	0	0
INDEL	NC_091448.1_16154674_-/CACCACT	EFCAB3	HP in Dwarf Lop rabbits	XM_070060536.1	frameshift_variant	protein_coding	ENSP=XP_069916637.1	EXON=165/165	XM_070060536.1:c.14818_14819insAGTGGTG	XP_069916637.1:p.Gly4940GlufsTer29	0.67	-	0	0	0
INDEL	NC_091448.1_16154674_-/CACCACT	EFCAB3	HP in Dwarf Lop rabbits	XM_070060537.1	frameshift_variant	protein_coding	ENSP=XP_069916638.1	EXON=165/165	XM_070060537.1:c.14818_14819insAGTGGTG	XP_069916638.1:p.Gly4940GlufsTer29	0.67	-	0	0	0
INDEL	NC_091448.1_16154674_-/CACCACT	EFCAB3	HP in Dwarf Lop rabbits	XM_070060538.1	frameshift_variant	protein_coding	ENSP=XP_069916639.1	EXON=166/166	XM_070060538.1:c.14617_14618insAGTGGTG	XP_069916639.1:p.Gly4873GlufsTer40	0.67	-	0	0	0
INDEL	NC_091448.1_16154674_-/CACCACT	EFCAB3	HP in Dwarf Lop rabbits	XM_070060539.1	frameshift_variant	protein_coding	ENSP=XP_069916640.1	EXON=165/165	XM_070060539.1:c.14617_14618insAGTGGTG	XP_069916640.1:p.Gly4873GlufsTer42	0.67	-	0	0	0
INDEL	NC_091448.1_16154674_-/CACCACT	EFCAB3	HP in Dwarf Lop rabbits	XM_070060540.1	frameshift_variant	protein_coding	ENSP=XP_069916641.1	EXON=164/164	XM_070060540.1:c.14617_14618insAGTGGTG	XP_069916641.1:p.Gly4873GlufsTer30	0.67	-	0	0	0
INDEL	NC_091448.1_16154674_-/CACCACT	EFCAB3	HP in Dwarf Lop rabbits	XM_070060541.1	frameshift_variant	protein_coding	ENSP=XP_069916642.1	EXON=167/167	XM_070060541.1:c.14977_14978insAGTGGTG	XP_069916642.1:p.Gly4993GlufsTer42	0.67	-	0	0	0
INDEL	NC_091448.1_16154674_-/CACCACT	EFCAB3	HP in Dwarf Lop rabbits	XM_070060542.1	frameshift_variant	protein_coding	ENSP=XP_069916643.1	EXON=161/161	XM_070060542.1:c.14158_14159insAGTGGTG	XP_069916643.1:p.Gly4720GlufsTer21	0.67	-	0	0	0
INDEL	NC_091448.1_16154674_-/CACCACT	EFCAB3	HP in Dwarf Lop rabbits	XM_070060543.1	frameshift_variant	protein_coding	ENSP=XP_069916644.1	EXON=161/161	XM_070060543.1:c.14158_14159insAGTGGTG	XP_069916644.1:p.Gly4720GlufsTer?	0.67	-	0	0	0
INDEL	NC_091448.1_16154674_-/CACCACT	EFCAB3	HP in Dwarf Lop rabbits	XM_070060544.1	frameshift_variant	protein_coding	ENSP=XP_069916645.1	EXON=150/150	XM_070060544.1:c.12730_12731insAGTGGTG	XP_069916645.1:p.Gly4244GlufsTer21	0.67	-	0	0	0
INDEL	NC_091448.1_16154674_-/CACCACT	EFCAB3	HP in Dwarf Lop rabbits	XM_070060547.1	frameshift_variant	protein_coding	ENSP=XP_069916648.1	EXON=111/111	XM_070060547.1:c.9268_9269insAGTGGTG	XP_069916648.1:p.Gly3090GlufsTer19	0.67	-	0	0	0
INDEL	NC_091448.1_16154674_-/CACCACT	EFCAB3	HP in Dwarf Lop rabbits	XM_070060549.1	frameshift_variant	protein_coding	ENSP=XP_069916650.1	EXON=105/105	XM_070060549.1:c.8779_8780insAGTGGTG	XP_069916650.1:p.Gly2927GlufsTer36	0.67	-	0	0	0
INDEL	NC_091448.1_16154677_-/GCT	EFCAB3	HP in Dwarf Lop rabbits	XM_051825082.2	protein_altering_variant	protein_coding	ENSP=XP_051681042.1	EXON=10/10	XM_051825082.2:c.1270_1271insAGC	XP_051681042.1:p.Thr424delinsLysPro	0.67	-	0	0	0
INDEL	NC_091448.1_16154677_-/GCT	EFCAB3	HP in Dwarf Lop rabbits	XM_051825083.2	protein_altering_variant	protein_coding	ENSP=XP_051681043.1	EXON=10/10	XM_051825083.2:c.1270_1271insAGC	XP_051681043.1:p.Thr424delinsLysPro	0.67	-	0	0	0
INDEL	NC_091448.1_16154677_-/GCT	EFCAB3	HP in Dwarf Lop rabbits	XM_051825084.2	protein_altering_variant	protein_coding	ENSP=XP_051681044.1	EXON=10/10	XM_051825084.2:c.1270_1271insAGC	XP_051681044.1:p.Thr424delinsLysPro	0.67	-	0	0	0
INDEL	NC_091448.1_16154677_-/GCT	EFCAB3	HP in Dwarf Lop rabbits	XM_070060518.1	protein_altering_variant	protein_coding	ENSP=XP_069916619.1	EXON=167/167	XM_070060518.1:c.14971_14972insAGC	XP_069916619.1:p.Thr4991delinsLysPro	0.67	-	0	0	0
INDEL	NC_091448.1_16154677_-/GCT	EFCAB3	HP in Dwarf Lop rabbits	XM_070060519.1	protein_altering_variant	protein_coding	ENSP=XP_069916620.1	EXON=167/167	XM_070060519.1:c.14971_14972insAGC	XP_069916620.1:p.Thr4991delinsLysPro	0.67	-	0	0	0
INDEL	NC_091448.1_16154677_-/GCT	EFCAB3	HP in Dwarf Lop rabbits	XM_070060520.1	protein_altering_variant	protein_coding	ENSP=XP_069916621.1	EXON=167/167	XM_070060520.1:c.14971_14972insAGC	XP_069916621.1:p.Thr4991delinsLysPro	0.67	-	0	0	0
INDEL	NC_091448.1_16154677_-/GCT	EFCAB3	HP in Dwarf Lop rabbits	XM_070060521.1	protein_altering_variant	protein_coding	ENSP=XP_069916622.1	EXON=167/167	XM_070060521.1:c.14971_14972insAGC	XP_069916622.1:p.Thr4991delinsLysPro	0.67	-	0	0	0
INDEL	NC_091448.1_16154677_-/GCT	EFCAB3	HP in Dwarf Lop rabbits	XM_070060522.1	protein_altering_variant	protein_coding	ENSP=XP_069916623.1	EXON=167/167	XM_070060522.1:c.14971_14972insAGC	XP_069916623.1:p.Thr4991delinsLysPro	0.67	-	0	0	0
INDEL	NC_091448.1_16154677_-/GCT	EFCAB3	HP in Dwarf Lop rabbits	XM_070060523.1	protein_altering_variant	protein_coding	ENSP=XP_069916624.1	EXON=167/167	XM_070060523.1:c.14971_14972insAGC	XP_069916624.1:p.Thr4991delinsLysPro	0.67	-	0	0	0
INDEL	NC_091448.1_16154677_-/GCT	EFCAB3	HP in Dwarf Lop rabbits	XM_070060524.1	protein_altering_variant	protein_coding	ENSP=XP_069916625.1	EXON=167/167	XM_070060524.1:c.14968_14969insAGC	XP_069916625.1:p.Thr4990delinsLysPro	0.67	-	0	0	0
INDEL	NC_091448.1_16154677_-/GCT	EFCAB3	HP in Dwarf Lop rabbits	XM_070060525.1	protein_altering_variant	protein_coding	ENSP=XP_069916626.1	EXON=166/166	XM_070060525.1:c.14920_14921insAGC	XP_069916626.1:p.Thr4974delinsLysPro	0.67	-	0	0	0
INDEL	NC_091448.1_16154677_-/GCT	EFCAB3	HP in Dwarf Lop rabbits	XM_070060526.1	protein_altering_variant	protein_coding	ENSP=XP_069916627.1	EXON=166/166	XM_070060526.1:c.14920_14921insAGC	XP_069916627.1:p.Thr4974delinsLysPro	0.67	-	0	0	0
INDEL	NC_091448.1_16154677_-/GCT	EFCAB3	HP in Dwarf Lop rabbits	XM_070060527.1	protein_altering_variant	protein_coding	ENSP=XP_069916628.1	EXON=166/166	XM_070060527.1:c.14899_14900insAGC	XP_069916628.1:p.Thr4967delinsLysPro	0.67	-	0	0	0
INDEL	NC_091448.1_16154677_-/GCT	EFCAB3	HP in Dwarf Lop rabbits	XM_070060528.1	protein_altering_variant	protein_coding	ENSP=XP_069916629.1	EXON=166/166	XM_070060528.1:c.14893_14894insAGC	XP_069916629.1:p.Thr4965delinsLysPro	0.67	-	0	0	0
INDEL	NC_091448.1_16154677_-/GCT	EFCAB3	HP in Dwarf Lop rabbits	XM_070060529.1	protein_altering_variant	protein_coding	ENSP=XP_069916630.1	EXON=166/166	XM_070060529.1:c.14869_14870insAGC	XP_069916630.1:p.Thr4957delinsLysPro	0.67	-	0	0	0
INDEL	NC_091448.1_16154677_-/GCT	EFCAB3	HP in Dwarf Lop rabbits	XM_070060530.1	protein_altering_variant	protein_coding	ENSP=XP_069916631.1	EXON=166/166	XM_070060530.1:c.14869_14870insAGC	XP_069916631.1:p.Thr4957delinsLysPro	0.67	-	0	0	0
INDEL	NC_091448.1_16154677_-/GCT	EFCAB3	HP in Dwarf Lop rabbits	XM_070060531.1	protein_altering_variant	protein_coding	ENSP=XP_069916632.1	EXON=166/166	XM_070060531.1:c.14869_14870insAGC	XP_069916632.1:p.Thr4957delinsLysPro	0.67	-	0	0	0
INDEL	NC_091448.1_16154677_-/GCT	EFCAB3	HP in Dwarf Lop rabbits	XM_070060532.1	protein_altering_variant	protein_coding	ENSP=XP_069916633.1	EXON=166/166	XM_070060532.1:c.14869_14870insAGC	XP_069916633.1:p.Thr4957delinsLysPro	0.67	-	0	0	0
INDEL	NC_091448.1_16154677_-/GCT	EFCAB3	HP in Dwarf Lop rabbits	XM_070060533.1	protein_altering_variant	protein_coding	ENSP=XP_069916634.1	EXON=166/166	XM_070060533.1:c.14869_14870insAGC	XP_069916634.1:p.Thr4957delinsLysPro	0.67	-	0	0	0
INDEL	NC_091448.1_16154677_-/GCT	EFCAB3	HP in Dwarf Lop rabbits	XM_070060534.1	protein_altering_variant	protein_coding	ENSP=XP_069916635.1	EXON=165/165	XM_070060534.1:c.14866_14867insAGC	XP_069916635.1:p.Thr4956delinsLysPro	0.67	-	0	0	0
INDEL	NC_091448.1_16154677_-/GCT	EFCAB3	HP in Dwarf Lop rabbits	XM_070060535.1	protein_altering_variant	protein_coding	ENSP=XP_069916636.1	EXON=166/166	XM_070060535.1:c.14830_14831insAGC	XP_069916636.1:p.Thr4944delinsLysPro	0.67	-	0	0	0
INDEL	NC_091448.1_16154677_-/GCT	EFCAB3	HP in Dwarf Lop rabbits	XM_070060536.1	protein_altering_variant	protein_coding	ENSP=XP_069916637.1	EXON=165/165	XM_070060536.1:c.14815_14816insAGC	XP_069916637.1:p.Thr4939delinsLysPro	0.67	-	0	0	0
INDEL	NC_091448.1_16154677_-/GCT	EFCAB3	HP in Dwarf Lop rabbits	XM_070060537.1	protein_altering_variant	protein_coding	ENSP=XP_069916638.1	EXON=165/165	XM_070060537.1:c.14815_14816insAGC	XP_069916638.1:p.Thr4939delinsLysPro	0.67	-	0	0	0
INDEL	NC_091448.1_16154677_-/GCT	EFCAB3	HP in Dwarf Lop rabbits	XM_070060538.1	protein_altering_variant	protein_coding	ENSP=XP_069916639.1	EXON=166/166	XM_070060538.1:c.14614_14615insAGC	XP_069916639.1:p.Thr4872delinsLysPro	0.67	-	0	0	0
INDEL	NC_091448.1_16154677_-/GCT	EFCAB3	HP in Dwarf Lop rabbits	XM_070060539.1	protein_altering_variant	protein_coding	ENSP=XP_069916640.1	EXON=165/165	XM_070060539.1:c.14614_14615insAGC	XP_069916640.1:p.Thr4872delinsLysPro	0.67	-	0	0	0
INDEL	NC_091448.1_16154677_-/GCT	EFCAB3	HP in Dwarf Lop rabbits	XM_070060540.1	protein_altering_variant	protein_coding	ENSP=XP_069916641.1	EXON=164/164	XM_070060540.1:c.14614_14615insAGC	XP_069916641.1:p.Thr4872delinsLysPro	0.67	-	0	0	0
INDEL	NC_091448.1_16154677_-/GCT	EFCAB3	HP in Dwarf Lop rabbits	XM_070060541.1	protein_altering_variant	protein_coding	ENSP=XP_069916642.1	EXON=167/167	XM_070060541.1:c.14974_14975insAGC	XP_069916642.1:p.Thr4992delinsLysPro	0.67	-	0	0	0
INDEL	NC_091448.1_16154677_-/GCT	EFCAB3	HP in Dwarf Lop rabbits	XM_070060542.1	protein_altering_variant	protein_coding	ENSP=XP_069916643.1	EXON=161/161	XM_070060542.1:c.14155_14156insAGC	XP_069916643.1:p.Thr4719delinsLysPro	0.67	-	0	0	0
INDEL	NC_091448.1_16154677_-/GCT	EFCAB3	HP in Dwarf Lop rabbits	XM_070060543.1	protein_altering_variant	protein_coding	ENSP=XP_069916644.1	EXON=161/161	XM_070060543.1:c.14155_14156insAGC	XP_069916644.1:p.Thr4719delinsLysPro	0.67	-	0	0	0
INDEL	NC_091448.1_16154677_-/GCT	EFCAB3	HP in Dwarf Lop rabbits	XM_070060544.1	protein_altering_variant	protein_coding	ENSP=XP_069916645.1	EXON=150/150	XM_070060544.1:c.12727_12728insAGC	XP_069916645.1:p.Thr4243delinsLysPro	0.67	-	0	0	0
INDEL	NC_091448.1_16154677_-/GCT	EFCAB3	HP in Dwarf Lop rabbits	XM_070060547.1	protein_altering_variant	protein_coding	ENSP=XP_069916648.1	EXON=111/111	XM_070060547.1:c.9265_9266insAGC	XP_069916648.1:p.Thr3089delinsLysPro	0.67	-	0	0	0
INDEL	NC_091448.1_16154677_-/GCT	EFCAB3	HP in Dwarf Lop rabbits	XM_070060549.1	protein_altering_variant	protein_coding	ENSP=XP_069916650.1	EXON=105/105	XM_070060549.1:c.8776_8777insAGC	XP_069916650.1:p.Thr2926delinsLysPro	0.67	-	0	0	0
INDEL	NC_091448.1_16154682_GTG/-	EFCAB3	HP in Dwarf Lop rabbits	XM_051825082.2	inframe_deletion	protein_coding	ENSP=XP_051681042.1	EXON=10/10	XM_051825082.2:c.1263_1265del	XP_051681042.1:p.Asp421_Thr422delinsGlu	0.5	-	0	0	0
INDEL	NC_091448.1_16154682_GTG/-	EFCAB3	HP in Dwarf Lop rabbits	XM_051825083.2	inframe_deletion	protein_coding	ENSP=XP_051681043.1	EXON=10/10	XM_051825083.2:c.1263_1265del	XP_051681043.1:p.Asp421_Thr422delinsGlu	0.5	-	0	0	0
INDEL	NC_091448.1_16154682_GTG/-	EFCAB3	HP in Dwarf Lop rabbits	XM_051825084.2	inframe_deletion	protein_coding	ENSP=XP_051681044.1	EXON=10/10	XM_051825084.2:c.1263_1265del	XP_051681044.1:p.Asp421_Thr422delinsGlu	0.5	-	0	0	0
INDEL	NC_091448.1_16154682_GTG/-	EFCAB3	HP in Dwarf Lop rabbits	XM_070060518.1	inframe_deletion	protein_coding	ENSP=XP_069916619.1	EXON=167/167	XM_070060518.1:c.14964_14966del	XP_069916619.1:p.Asp4988_Thr4989delinsGlu	0.5	-	0	0	0
INDEL	NC_091448.1_16154682_GTG/-	EFCAB3	HP in Dwarf Lop rabbits	XM_070060519.1	inframe_deletion	protein_coding	ENSP=XP_069916620.1	EXON=167/167	XM_070060519.1:c.14964_14966del	XP_069916620.1:p.Asp4988_Thr4989delinsGlu	0.5	-	0	0	0
INDEL	NC_091448.1_16154682_GTG/-	EFCAB3	HP in Dwarf Lop rabbits	XM_070060520.1	inframe_deletion	protein_coding	ENSP=XP_069916621.1	EXON=167/167	XM_070060520.1:c.14964_14966del	XP_069916621.1:p.Asp4988_Thr4989delinsGlu	0.5	-	0	0	0
INDEL	NC_091448.1_16154682_GTG/-	EFCAB3	HP in Dwarf Lop rabbits	XM_070060521.1	inframe_deletion	protein_coding	ENSP=XP_069916622.1	EXON=167/167	XM_070060521.1:c.14964_14966del	XP_069916622.1:p.Asp4988_Thr4989delinsGlu	0.5	-	0	0	0
INDEL	NC_091448.1_16154682_GTG/-	EFCAB3	HP in Dwarf Lop rabbits	XM_070060522.1	inframe_deletion	protein_coding	ENSP=XP_069916623.1	EXON=167/167	XM_070060522.1:c.14964_14966del	XP_069916623.1:p.Asp4988_Thr4989delinsGlu	0.5	-	0	0	0
INDEL	NC_091448.1_16154682_GTG/-	EFCAB3	HP in Dwarf Lop rabbits	XM_070060523.1	inframe_deletion	protein_coding	ENSP=XP_069916624.1	EXON=167/167	XM_070060523.1:c.14964_14966del	XP_069916624.1:p.Asp4988_Thr4989delinsGlu	0.5	-	0	0	0
INDEL	NC_091448.1_16154682_GTG/-	EFCAB3	HP in Dwarf Lop rabbits	XM_070060524.1	inframe_deletion	protein_coding	ENSP=XP_069916625.1	EXON=167/167	XM_070060524.1:c.14961_14963del	XP_069916625.1:p.Asp4987_Thr4988delinsGlu	0.5	-	0	0	0
INDEL	NC_091448.1_16154682_GTG/-	EFCAB3	HP in Dwarf Lop rabbits	XM_070060525.1	inframe_deletion	protein_coding	ENSP=XP_069916626.1	EXON=166/166	XM_070060525.1:c.14913_14915del	XP_069916626.1:p.Asp4971_Thr4972delinsGlu	0.5	-	0	0	0
INDEL	NC_091448.1_16154682_GTG/-	EFCAB3	HP in Dwarf Lop rabbits	XM_070060526.1	inframe_deletion	protein_coding	ENSP=XP_069916627.1	EXON=166/166	XM_070060526.1:c.14913_14915del	XP_069916627.1:p.Asp4971_Thr4972delinsGlu	0.5	-	0	0	0
INDEL	NC_091448.1_16154682_GTG/-	EFCAB3	HP in Dwarf Lop rabbits	XM_070060527.1	inframe_deletion	protein_coding	ENSP=XP_069916628.1	EXON=166/166	XM_070060527.1:c.14892_14894del	XP_069916628.1:p.Asp4964_Thr4965delinsGlu	0.5	-	0	0	0
INDEL	NC_091448.1_16154682_GTG/-	EFCAB3	HP in Dwarf Lop rabbits	XM_070060528.1	inframe_deletion	protein_coding	ENSP=XP_069916629.1	EXON=166/166	XM_070060528.1:c.14886_14888del	XP_069916629.1:p.Asp4962_Thr4963delinsGlu	0.5	-	0	0	0
INDEL	NC_091448.1_16154682_GTG/-	EFCAB3	HP in Dwarf Lop rabbits	XM_070060529.1	inframe_deletion	protein_coding	ENSP=XP_069916630.1	EXON=166/166	XM_070060529.1:c.14862_14864del	XP_069916630.1:p.Asp4954_Thr4955delinsGlu	0.5	-	0	0	0
INDEL	NC_091448.1_16154682_GTG/-	EFCAB3	HP in Dwarf Lop rabbits	XM_070060530.1	inframe_deletion	protein_coding	ENSP=XP_069916631.1	EXON=166/166	XM_070060530.1:c.14862_14864del	XP_069916631.1:p.Asp4954_Thr4955delinsGlu	0.5	-	0	0	0
INDEL	NC_091448.1_16154682_GTG/-	EFCAB3	HP in Dwarf Lop rabbits	XM_070060531.1	inframe_deletion	protein_coding	ENSP=XP_069916632.1	EXON=166/166	XM_070060531.1:c.14862_14864del	XP_069916632.1:p.Asp4954_Thr4955delinsGlu	0.5	-	0	0	0
INDEL	NC_091448.1_16154682_GTG/-	EFCAB3	HP in Dwarf Lop rabbits	XM_070060532.1	inframe_deletion	protein_coding	ENSP=XP_069916633.1	EXON=166/166	XM_070060532.1:c.14862_14864del	XP_069916633.1:p.Asp4954_Thr4955delinsGlu	0.5	-	0	0	0
INDEL	NC_091448.1_16154682_GTG/-	EFCAB3	HP in Dwarf Lop rabbits	XM_070060533.1	inframe_deletion	protein_coding	ENSP=XP_069916634.1	EXON=166/166	XM_070060533.1:c.14862_14864del	XP_069916634.1:p.Asp4954_Thr4955delinsGlu	0.5	-	0	0	0
INDEL	NC_091448.1_16154682_GTG/-	EFCAB3	HP in Dwarf Lop rabbits	XM_070060534.1	inframe_deletion	protein_coding	ENSP=XP_069916635.1	EXON=165/165	XM_070060534.1:c.14859_14861del	XP_069916635.1:p.Asp4953_Thr4954delinsGlu	0.5	-	0	0	0
INDEL	NC_091448.1_16154682_GTG/-	EFCAB3	HP in Dwarf Lop rabbits	XM_070060535.1	inframe_deletion	protein_coding	ENSP=XP_069916636.1	EXON=166/166	XM_070060535.1:c.14823_14825del	XP_069916636.1:p.Asp4941_Thr4942delinsGlu	0.5	-	0	0	0
INDEL	NC_091448.1_16154682_GTG/-	EFCAB3	HP in Dwarf Lop rabbits	XM_070060536.1	inframe_deletion	protein_coding	ENSP=XP_069916637.1	EXON=165/165	XM_070060536.1:c.14808_14810del	XP_069916637.1:p.Asp4936_Thr4937delinsGlu	0.5	-	0	0	0
INDEL	NC_091448.1_16154682_GTG/-	EFCAB3	HP in Dwarf Lop rabbits	XM_070060537.1	inframe_deletion	protein_coding	ENSP=XP_069916638.1	EXON=165/165	XM_070060537.1:c.14808_14810del	XP_069916638.1:p.Asp4936_Thr4937delinsGlu	0.5	-	0	0	0
INDEL	NC_091448.1_16154682_GTG/-	EFCAB3	HP in Dwarf Lop rabbits	XM_070060538.1	inframe_deletion	protein_coding	ENSP=XP_069916639.1	EXON=166/166	XM_070060538.1:c.14607_14609del	XP_069916639.1:p.Asp4869_Thr4870delinsGlu	0.5	-	0	0	0
INDEL	NC_091448.1_16154682_GTG/-	EFCAB3	HP in Dwarf Lop rabbits	XM_070060539.1	inframe_deletion	protein_coding	ENSP=XP_069916640.1	EXON=165/165	XM_070060539.1:c.14607_14609del	XP_069916640.1:p.Asp4869_Thr4870delinsGlu	0.5	-	0	0	0
INDEL	NC_091448.1_16154682_GTG/-	EFCAB3	HP in Dwarf Lop rabbits	XM_070060540.1	inframe_deletion	protein_coding	ENSP=XP_069916641.1	EXON=164/164	XM_070060540.1:c.14607_14609del	XP_069916641.1:p.Asp4869_Thr4870delinsGlu	0.5	-	0	0	0
INDEL	NC_091448.1_16154682_GTG/-	EFCAB3	HP in Dwarf Lop rabbits	XM_070060541.1	inframe_deletion	protein_coding	ENSP=XP_069916642.1	EXON=167/167	XM_070060541.1:c.14967_14969del	XP_069916642.1:p.Asp4989_Thr4990delinsGlu	0.5	-	0	0	0
INDEL	NC_091448.1_16154682_GTG/-	EFCAB3	HP in Dwarf Lop rabbits	XM_070060542.1	inframe_deletion	protein_coding	ENSP=XP_069916643.1	EXON=161/161	XM_070060542.1:c.14148_14150del	XP_069916643.1:p.Asp4716_Thr4717delinsGlu	0.5	-	0	0	0
INDEL	NC_091448.1_16154682_GTG/-	EFCAB3	HP in Dwarf Lop rabbits	XM_070060543.1	inframe_deletion	protein_coding	ENSP=XP_069916644.1	EXON=161/161	XM_070060543.1:c.14148_14150del	XP_069916644.1:p.Asp4716_Thr4717delinsGlu	0.5	-	0	0	0
INDEL	NC_091448.1_16154682_GTG/-	EFCAB3	HP in Dwarf Lop rabbits	XM_070060544.1	inframe_deletion	protein_coding	ENSP=XP_069916645.1	EXON=150/150	XM_070060544.1:c.12720_12722del	XP_069916645.1:p.Asp4240_Thr4241delinsGlu	0.5	-	0	0	0
INDEL	NC_091448.1_16154682_GTG/-	EFCAB3	HP in Dwarf Lop rabbits	XM_070060547.1	inframe_deletion	protein_coding	ENSP=XP_069916648.1	EXON=111/111	XM_070060547.1:c.9258_9260del	XP_069916648.1:p.Asp3086_Thr3087delinsGlu	0.5	-	0	0	0
INDEL	NC_091448.1_16154682_GTG/-	EFCAB3	HP in Dwarf Lop rabbits	XM_070060549.1	inframe_deletion	protein_coding	ENSP=XP_069916650.1	EXON=105/105	XM_070060549.1:c.8769_8771del	XP_069916650.1:p.Asp2923_Thr2924delinsGlu	0.5	-	0	0	0
INDEL	NC_091448.1_16154687_GCG/-	EFCAB3	HP in Dwarf Lop rabbits	XM_051825082.2	inframe_deletion	protein_coding	ENSP=XP_051681042.1	EXON=10/10	XM_051825082.2:c.1258_1260del	XP_051681042.1:p.Arg420del	0.5	-	0	0	0
INDEL	NC_091448.1_16154687_GCG/-	EFCAB3	HP in Dwarf Lop rabbits	XM_051825083.2	inframe_deletion	protein_coding	ENSP=XP_051681043.1	EXON=10/10	XM_051825083.2:c.1258_1260del	XP_051681043.1:p.Arg420del	0.5	-	0	0	0
INDEL	NC_091448.1_16154687_GCG/-	EFCAB3	HP in Dwarf Lop rabbits	XM_051825084.2	inframe_deletion	protein_coding	ENSP=XP_051681044.1	EXON=10/10	XM_051825084.2:c.1258_1260del	XP_051681044.1:p.Arg420del	0.5	-	0	0	0
INDEL	NC_091448.1_16154687_GCG/-	EFCAB3	HP in Dwarf Lop rabbits	XM_070060518.1	inframe_deletion	protein_coding	ENSP=XP_069916619.1	EXON=167/167	XM_070060518.1:c.14959_14961del	XP_069916619.1:p.Arg4987del	0.5	-	0	0	0
INDEL	NC_091448.1_16154687_GCG/-	EFCAB3	HP in Dwarf Lop rabbits	XM_070060519.1	inframe_deletion	protein_coding	ENSP=XP_069916620.1	EXON=167/167	XM_070060519.1:c.14959_14961del	XP_069916620.1:p.Arg4987del	0.5	-	0	0	0
INDEL	NC_091448.1_16154687_GCG/-	EFCAB3	HP in Dwarf Lop rabbits	XM_070060520.1	inframe_deletion	protein_coding	ENSP=XP_069916621.1	EXON=167/167	XM_070060520.1:c.14959_14961del	XP_069916621.1:p.Arg4987del	0.5	-	0	0	0
INDEL	NC_091448.1_16154687_GCG/-	EFCAB3	HP in Dwarf Lop rabbits	XM_070060521.1	inframe_deletion	protein_coding	ENSP=XP_069916622.1	EXON=167/167	XM_070060521.1:c.14959_14961del	XP_069916622.1:p.Arg4987del	0.5	-	0	0	0
INDEL	NC_091448.1_16154687_GCG/-	EFCAB3	HP in Dwarf Lop rabbits	XM_070060522.1	inframe_deletion	protein_coding	ENSP=XP_069916623.1	EXON=167/167	XM_070060522.1:c.14959_14961del	XP_069916623.1:p.Arg4987del	0.5	-	0	0	0
INDEL	NC_091448.1_16154687_GCG/-	EFCAB3	HP in Dwarf Lop rabbits	XM_070060523.1	inframe_deletion	protein_coding	ENSP=XP_069916624.1	EXON=167/167	XM_070060523.1:c.14959_14961del	XP_069916624.1:p.Arg4987del	0.5	-	0	0	0
INDEL	NC_091448.1_16154687_GCG/-	EFCAB3	HP in Dwarf Lop rabbits	XM_070060524.1	inframe_deletion	protein_coding	ENSP=XP_069916625.1	EXON=167/167	XM_070060524.1:c.14956_14958del	XP_069916625.1:p.Arg4986del	0.5	-	0	0	0
INDEL	NC_091448.1_16154687_GCG/-	EFCAB3	HP in Dwarf Lop rabbits	XM_070060525.1	inframe_deletion	protein_coding	ENSP=XP_069916626.1	EXON=166/166	XM_070060525.1:c.14908_14910del	XP_069916626.1:p.Arg4970del	0.5	-	0	0	0
INDEL	NC_091448.1_16154687_GCG/-	EFCAB3	HP in Dwarf Lop rabbits	XM_070060526.1	inframe_deletion	protein_coding	ENSP=XP_069916627.1	EXON=166/166	XM_070060526.1:c.14908_14910del	XP_069916627.1:p.Arg4970del	0.5	-	0	0	0
INDEL	NC_091448.1_16154687_GCG/-	EFCAB3	HP in Dwarf Lop rabbits	XM_070060527.1	inframe_deletion	protein_coding	ENSP=XP_069916628.1	EXON=166/166	XM_070060527.1:c.14887_14889del	XP_069916628.1:p.Arg4963del	0.5	-	0	0	0
INDEL	NC_091448.1_16154687_GCG/-	EFCAB3	HP in Dwarf Lop rabbits	XM_070060528.1	inframe_deletion	protein_coding	ENSP=XP_069916629.1	EXON=166/166	XM_070060528.1:c.14881_14883del	XP_069916629.1:p.Arg4961del	0.5	-	0	0	0
INDEL	NC_091448.1_16154687_GCG/-	EFCAB3	HP in Dwarf Lop rabbits	XM_070060529.1	inframe_deletion	protein_coding	ENSP=XP_069916630.1	EXON=166/166	XM_070060529.1:c.14857_14859del	XP_069916630.1:p.Arg4953del	0.5	-	0	0	0
INDEL	NC_091448.1_16154687_GCG/-	EFCAB3	HP in Dwarf Lop rabbits	XM_070060530.1	inframe_deletion	protein_coding	ENSP=XP_069916631.1	EXON=166/166	XM_070060530.1:c.14857_14859del	XP_069916631.1:p.Arg4953del	0.5	-	0	0	0
INDEL	NC_091448.1_16154687_GCG/-	EFCAB3	HP in Dwarf Lop rabbits	XM_070060531.1	inframe_deletion	protein_coding	ENSP=XP_069916632.1	EXON=166/166	XM_070060531.1:c.14857_14859del	XP_069916632.1:p.Arg4953del	0.5	-	0	0	0
INDEL	NC_091448.1_16154687_GCG/-	EFCAB3	HP in Dwarf Lop rabbits	XM_070060532.1	inframe_deletion	protein_coding	ENSP=XP_069916633.1	EXON=166/166	XM_070060532.1:c.14857_14859del	XP_069916633.1:p.Arg4953del	0.5	-	0	0	0
INDEL	NC_091448.1_16154687_GCG/-	EFCAB3	HP in Dwarf Lop rabbits	XM_070060533.1	inframe_deletion	protein_coding	ENSP=XP_069916634.1	EXON=166/166	XM_070060533.1:c.14857_14859del	XP_069916634.1:p.Arg4953del	0.5	-	0	0	0
INDEL	NC_091448.1_16154687_GCG/-	EFCAB3	HP in Dwarf Lop rabbits	XM_070060534.1	inframe_deletion	protein_coding	ENSP=XP_069916635.1	EXON=165/165	XM_070060534.1:c.14854_14856del	XP_069916635.1:p.Arg4952del	0.5	-	0	0	0
INDEL	NC_091448.1_16154687_GCG/-	EFCAB3	HP in Dwarf Lop rabbits	XM_070060535.1	inframe_deletion	protein_coding	ENSP=XP_069916636.1	EXON=166/166	XM_070060535.1:c.14818_14820del	XP_069916636.1:p.Arg4940del	0.5	-	0	0	0
INDEL	NC_091448.1_16154687_GCG/-	EFCAB3	HP in Dwarf Lop rabbits	XM_070060536.1	inframe_deletion	protein_coding	ENSP=XP_069916637.1	EXON=165/165	XM_070060536.1:c.14803_14805del	XP_069916637.1:p.Arg4935del	0.5	-	0	0	0
INDEL	NC_091448.1_16154687_GCG/-	EFCAB3	HP in Dwarf Lop rabbits	XM_070060537.1	inframe_deletion	protein_coding	ENSP=XP_069916638.1	EXON=165/165	XM_070060537.1:c.14803_14805del	XP_069916638.1:p.Arg4935del	0.5	-	0	0	0
INDEL	NC_091448.1_16154687_GCG/-	EFCAB3	HP in Dwarf Lop rabbits	XM_070060538.1	inframe_deletion	protein_coding	ENSP=XP_069916639.1	EXON=166/166	XM_070060538.1:c.14602_14604del	XP_069916639.1:p.Arg4868del	0.5	-	0	0	0
INDEL	NC_091448.1_16154687_GCG/-	EFCAB3	HP in Dwarf Lop rabbits	XM_070060539.1	inframe_deletion	protein_coding	ENSP=XP_069916640.1	EXON=165/165	XM_070060539.1:c.14602_14604del	XP_069916640.1:p.Arg4868del	0.5	-	0	0	0
INDEL	NC_091448.1_16154687_GCG/-	EFCAB3	HP in Dwarf Lop rabbits	XM_070060540.1	inframe_deletion	protein_coding	ENSP=XP_069916641.1	EXON=164/164	XM_070060540.1:c.14602_14604del	XP_069916641.1:p.Arg4868del	0.5	-	0	0	0
INDEL	NC_091448.1_16154687_GCG/-	EFCAB3	HP in Dwarf Lop rabbits	XM_070060541.1	inframe_deletion	protein_coding	ENSP=XP_069916642.1	EXON=167/167	XM_070060541.1:c.14962_14964del	XP_069916642.1:p.Arg4988del	0.5	-	0	0	0
INDEL	NC_091448.1_16154687_GCG/-	EFCAB3	HP in Dwarf Lop rabbits	XM_070060542.1	inframe_deletion	protein_coding	ENSP=XP_069916643.1	EXON=161/161	XM_070060542.1:c.14143_14145del	XP_069916643.1:p.Arg4715del	0.5	-	0	0	0
INDEL	NC_091448.1_16154687_GCG/-	EFCAB3	HP in Dwarf Lop rabbits	XM_070060543.1	inframe_deletion	protein_coding	ENSP=XP_069916644.1	EXON=161/161	XM_070060543.1:c.14143_14145del	XP_069916644.1:p.Arg4715del	0.5	-	0	0	0
INDEL	NC_091448.1_16154687_GCG/-	EFCAB3	HP in Dwarf Lop rabbits	XM_070060544.1	inframe_deletion	protein_coding	ENSP=XP_069916645.1	EXON=150/150	XM_070060544.1:c.12715_12717del	XP_069916645.1:p.Arg4239del	0.5	-	0	0	0
INDEL	NC_091448.1_16154687_GCG/-	EFCAB3	HP in Dwarf Lop rabbits	XM_070060547.1	inframe_deletion	protein_coding	ENSP=XP_069916648.1	EXON=111/111	XM_070060547.1:c.9253_9255del	XP_069916648.1:p.Arg3085del	0.5	-	0	0	0
INDEL	NC_091448.1_16154687_GCG/-	EFCAB3	HP in Dwarf Lop rabbits	XM_070060549.1	inframe_deletion	protein_coding	ENSP=XP_069916650.1	EXON=105/105	XM_070060549.1:c.8764_8766del	XP_069916650.1:p.Arg2922del	0.5	-	0	0	0
INDEL	NC_091448.1_16154694_-/C	EFCAB3	HP in Dwarf Lop rabbits	XM_051825082.2	frameshift_variant	protein_coding	ENSP=XP_051681042.1	EXON=10/10	XM_051825082.2:c.1253dup	XP_051681042.1:p.Ser418ArgfsTer2	0.5	-	0	0	-
INDEL	NC_091448.1_16154694_-/C	EFCAB3	HP in Dwarf Lop rabbits	XM_051825083.2	frameshift_variant	protein_coding	ENSP=XP_051681043.1	EXON=10/10	XM_051825083.2:c.1253dup	XP_051681043.1:p.Ser418ArgfsTer2	0.5	-	0	0	-
INDEL	NC_091448.1_16154694_-/C	EFCAB3	HP in Dwarf Lop rabbits	XM_051825084.2	frameshift_variant	protein_coding	ENSP=XP_051681044.1	EXON=10/10	XM_051825084.2:c.1253dup	XP_051681044.1:p.Ser418ArgfsTer2	0.5	-	0	0	-
INDEL	NC_091448.1_16154694_-/C	EFCAB3	HP in Dwarf Lop rabbits	XM_070060518.1	frameshift_variant	protein_coding	ENSP=XP_069916619.1	EXON=167/167	XM_070060518.1:c.14954dup	XP_069916619.1:p.Ser4985ArgfsTer2	0.5	-	0	0	-
INDEL	NC_091448.1_16154694_-/C	EFCAB3	HP in Dwarf Lop rabbits	XM_070060519.1	frameshift_variant	protein_coding	ENSP=XP_069916620.1	EXON=167/167	XM_070060519.1:c.14954dup	XP_069916620.1:p.Ser4985ArgfsTer2	0.5	-	0	0	-
INDEL	NC_091448.1_16154694_-/C	EFCAB3	HP in Dwarf Lop rabbits	XM_070060520.1	frameshift_variant	protein_coding	ENSP=XP_069916621.1	EXON=167/167	XM_070060520.1:c.14954dup	XP_069916621.1:p.Ser4985ArgfsTer2	0.5	-	0	0	-
INDEL	NC_091448.1_16154694_-/C	EFCAB3	HP in Dwarf Lop rabbits	XM_070060521.1	frameshift_variant	protein_coding	ENSP=XP_069916622.1	EXON=167/167	XM_070060521.1:c.14954dup	XP_069916622.1:p.Ser4985ArgfsTer2	0.5	-	0	0	-
INDEL	NC_091448.1_16154694_-/C	EFCAB3	HP in Dwarf Lop rabbits	XM_070060522.1	frameshift_variant	protein_coding	ENSP=XP_069916623.1	EXON=167/167	XM_070060522.1:c.14954dup	XP_069916623.1:p.Ser4985ArgfsTer2	0.5	-	0	0	-
INDEL	NC_091448.1_16154694_-/C	EFCAB3	HP in Dwarf Lop rabbits	XM_070060523.1	frameshift_variant	protein_coding	ENSP=XP_069916624.1	EXON=167/167	XM_070060523.1:c.14954dup	XP_069916624.1:p.Ser4985ArgfsTer2	0.5	-	0	0	-
INDEL	NC_091448.1_16154694_-/C	EFCAB3	HP in Dwarf Lop rabbits	XM_070060524.1	frameshift_variant	protein_coding	ENSP=XP_069916625.1	EXON=167/167	XM_070060524.1:c.14951dup	XP_069916625.1:p.Ser4984ArgfsTer2	0.5	-	0	0	-
INDEL	NC_091448.1_16154694_-/C	EFCAB3	HP in Dwarf Lop rabbits	XM_070060525.1	frameshift_variant	protein_coding	ENSP=XP_069916626.1	EXON=166/166	XM_070060525.1:c.14903dup	XP_069916626.1:p.Ser4968ArgfsTer2	0.5	-	0	0	-
INDEL	NC_091448.1_16154694_-/C	EFCAB3	HP in Dwarf Lop rabbits	XM_070060526.1	frameshift_variant	protein_coding	ENSP=XP_069916627.1	EXON=166/166	XM_070060526.1:c.14903dup	XP_069916627.1:p.Ser4968ArgfsTer2	0.5	-	0	0	-
INDEL	NC_091448.1_16154694_-/C	EFCAB3	HP in Dwarf Lop rabbits	XM_070060527.1	frameshift_variant	protein_coding	ENSP=XP_069916628.1	EXON=166/166	XM_070060527.1:c.14882dup	XP_069916628.1:p.Ser4961ArgfsTer2	0.5	-	0	0	-
INDEL	NC_091448.1_16154694_-/C	EFCAB3	HP in Dwarf Lop rabbits	XM_070060528.1	frameshift_variant	protein_coding	ENSP=XP_069916629.1	EXON=166/166	XM_070060528.1:c.14876dup	XP_069916629.1:p.Ser4959ArgfsTer2	0.5	-	0	0	-
INDEL	NC_091448.1_16154694_-/C	EFCAB3	HP in Dwarf Lop rabbits	XM_070060529.1	frameshift_variant	protein_coding	ENSP=XP_069916630.1	EXON=166/166	XM_070060529.1:c.14852dup	XP_069916630.1:p.Ser4951ArgfsTer2	0.5	-	0	0	-
INDEL	NC_091448.1_16154694_-/C	EFCAB3	HP in Dwarf Lop rabbits	XM_070060530.1	frameshift_variant	protein_coding	ENSP=XP_069916631.1	EXON=166/166	XM_070060530.1:c.14852dup	XP_069916631.1:p.Ser4951ArgfsTer2	0.5	-	0	0	-
INDEL	NC_091448.1_16154694_-/C	EFCAB3	HP in Dwarf Lop rabbits	XM_070060531.1	frameshift_variant	protein_coding	ENSP=XP_069916632.1	EXON=166/166	XM_070060531.1:c.14852dup	XP_069916632.1:p.Ser4951ArgfsTer2	0.5	-	0	0	-
INDEL	NC_091448.1_16154694_-/C	EFCAB3	HP in Dwarf Lop rabbits	XM_070060532.1	frameshift_variant	protein_coding	ENSP=XP_069916633.1	EXON=166/166	XM_070060532.1:c.14852dup	XP_069916633.1:p.Ser4951ArgfsTer2	0.5	-	0	0	-
INDEL	NC_091448.1_16154694_-/C	EFCAB3	HP in Dwarf Lop rabbits	XM_070060533.1	frameshift_variant	protein_coding	ENSP=XP_069916634.1	EXON=166/166	XM_070060533.1:c.14852dup	XP_069916634.1:p.Ser4951ArgfsTer2	0.5	-	0	0	-
INDEL	NC_091448.1_16154694_-/C	EFCAB3	HP in Dwarf Lop rabbits	XM_070060534.1	frameshift_variant	protein_coding	ENSP=XP_069916635.1	EXON=165/165	XM_070060534.1:c.14849dup	XP_069916635.1:p.Ser4950ArgfsTer2	0.5	-	0	0	-
INDEL	NC_091448.1_16154694_-/C	EFCAB3	HP in Dwarf Lop rabbits	XM_070060535.1	frameshift_variant	protein_coding	ENSP=XP_069916636.1	EXON=166/166	XM_070060535.1:c.14813dup	XP_069916636.1:p.Ser4938ArgfsTer2	0.5	-	0	0	-
INDEL	NC_091448.1_16154694_-/C	EFCAB3	HP in Dwarf Lop rabbits	XM_070060536.1	frameshift_variant	protein_coding	ENSP=XP_069916637.1	EXON=165/165	XM_070060536.1:c.14798dup	XP_069916637.1:p.Ser4933ArgfsTer2	0.5	-	0	0	-
INDEL	NC_091448.1_16154694_-/C	EFCAB3	HP in Dwarf Lop rabbits	XM_070060537.1	frameshift_variant	protein_coding	ENSP=XP_069916638.1	EXON=165/165	XM_070060537.1:c.14798dup	XP_069916638.1:p.Ser4933ArgfsTer2	0.5	-	0	0	-
INDEL	NC_091448.1_16154694_-/C	EFCAB3	HP in Dwarf Lop rabbits	XM_070060538.1	frameshift_variant	protein_coding	ENSP=XP_069916639.1	EXON=166/166	XM_070060538.1:c.14597dup	XP_069916639.1:p.Ser4866ArgfsTer2	0.5	-	0	0	-
INDEL	NC_091448.1_16154694_-/C	EFCAB3	HP in Dwarf Lop rabbits	XM_070060539.1	frameshift_variant	protein_coding	ENSP=XP_069916640.1	EXON=165/165	XM_070060539.1:c.14597dup	XP_069916640.1:p.Ser4866ArgfsTer2	0.5	-	0	0	-
INDEL	NC_091448.1_16154694_-/C	EFCAB3	HP in Dwarf Lop rabbits	XM_070060540.1	frameshift_variant	protein_coding	ENSP=XP_069916641.1	EXON=164/164	XM_070060540.1:c.14597dup	XP_069916641.1:p.Ser4866ArgfsTer2	0.5	-	0	0	-
INDEL	NC_091448.1_16154694_-/C	EFCAB3	HP in Dwarf Lop rabbits	XM_070060541.1	frameshift_variant	protein_coding	ENSP=XP_069916642.1	EXON=167/167	XM_070060541.1:c.14957dup	XP_069916642.1:p.Ser4986ArgfsTer2	0.5	-	0	0	-
INDEL	NC_091448.1_16154694_-/C	EFCAB3	HP in Dwarf Lop rabbits	XM_070060542.1	frameshift_variant	protein_coding	ENSP=XP_069916643.1	EXON=161/161	XM_070060542.1:c.14138dup	XP_069916643.1:p.Ser4713ArgfsTer2	0.5	-	0	0	-
INDEL	NC_091448.1_16154694_-/C	EFCAB3	HP in Dwarf Lop rabbits	XM_070060543.1	frameshift_variant	protein_coding	ENSP=XP_069916644.1	EXON=161/161	XM_070060543.1:c.14138dup	XP_069916644.1:p.Ser4713ArgfsTer2	0.5	-	0	0	-
INDEL	NC_091448.1_16154694_-/C	EFCAB3	HP in Dwarf Lop rabbits	XM_070060544.1	frameshift_variant	protein_coding	ENSP=XP_069916645.1	EXON=150/150	XM_070060544.1:c.12710dup	XP_069916645.1:p.Ser4237ArgfsTer2	0.5	-	0	0	-
INDEL	NC_091448.1_16154694_-/C	EFCAB3	HP in Dwarf Lop rabbits	XM_070060547.1	frameshift_variant	protein_coding	ENSP=XP_069916648.1	EXON=111/111	XM_070060547.1:c.9248dup	XP_069916648.1:p.Ser3083ArgfsTer2	0.5	-	0	0	-
INDEL	NC_091448.1_16154694_-/C	EFCAB3	HP in Dwarf Lop rabbits	XM_070060549.1	frameshift_variant	protein_coding	ENSP=XP_069916650.1	EXON=105/105	XM_070060549.1:c.8759dup	XP_069916650.1:p.Ser2920ArgfsTer2	0.5	-	0	0	-
SNP	NC_091448.1_16154695_T/G	EFCAB3	HP in Dwarf Lop rabbits	XM_051825081.2	missense_variant	protein_coding	ENSP=XP_051681041.2	EXON=41/41	XM_051825081.2:c.3682A>C	XP_051681041.2:p.Ser1228Arg	0.5	-	0	0	-
SNP	NC_091448.1_16154695_T/G	EFCAB3	HP in Dwarf Lop rabbits	XM_051825082.2	missense_variant	protein_coding	ENSP=XP_051681042.1	EXON=10/10	XM_051825082.2:c.1252A>C	XP_051681042.1:p.Ser418Arg	0.5	-	0	0	-
SNP	NC_091448.1_16154695_T/G	EFCAB3	HP in Dwarf Lop rabbits	XM_051825083.2	missense_variant	protein_coding	ENSP=XP_051681043.1	EXON=10/10	XM_051825083.2:c.1252A>C	XP_051681043.1:p.Ser418Arg	0.5	-	0	0	-
SNP	NC_091448.1_16154695_T/G	EFCAB3	HP in Dwarf Lop rabbits	XM_051825084.2	missense_variant	protein_coding	ENSP=XP_051681044.1	EXON=10/10	XM_051825084.2:c.1252A>C	XP_051681044.1:p.Ser418Arg	0.5	-	0	0	-
SNP	NC_091448.1_16154695_T/G	EFCAB3	HP in Dwarf Lop rabbits	XM_070060518.1	missense_variant	protein_coding	ENSP=XP_069916619.1	EXON=167/167	XM_070060518.1:c.14953A>C	XP_069916619.1:p.Ser4985Arg	0.5	-	0	0	-
SNP	NC_091448.1_16154695_T/G	EFCAB3	HP in Dwarf Lop rabbits	XM_070060519.1	missense_variant	protein_coding	ENSP=XP_069916620.1	EXON=167/167	XM_070060519.1:c.14953A>C	XP_069916620.1:p.Ser4985Arg	0.5	-	0	0	-
SNP	NC_091448.1_16154695_T/G	EFCAB3	HP in Dwarf Lop rabbits	XM_070060520.1	missense_variant	protein_coding	ENSP=XP_069916621.1	EXON=167/167	XM_070060520.1:c.14953A>C	XP_069916621.1:p.Ser4985Arg	0.5	-	0	0	-
SNP	NC_091448.1_16154695_T/G	EFCAB3	HP in Dwarf Lop rabbits	XM_070060521.1	missense_variant	protein_coding	ENSP=XP_069916622.1	EXON=167/167	XM_070060521.1:c.14953A>C	XP_069916622.1:p.Ser4985Arg	0.5	-	0	0	-
SNP	NC_091448.1_16154695_T/G	EFCAB3	HP in Dwarf Lop rabbits	XM_070060522.1	missense_variant	protein_coding	ENSP=XP_069916623.1	EXON=167/167	XM_070060522.1:c.14953A>C	XP_069916623.1:p.Ser4985Arg	0.5	-	0	0	-
SNP	NC_091448.1_16154695_T/G	EFCAB3	HP in Dwarf Lop rabbits	XM_070060523.1	missense_variant	protein_coding	ENSP=XP_069916624.1	EXON=167/167	XM_070060523.1:c.14953A>C	XP_069916624.1:p.Ser4985Arg	0.5	-	0	0	-
SNP	NC_091448.1_16154695_T/G	EFCAB3	HP in Dwarf Lop rabbits	XM_070060524.1	missense_variant	protein_coding	ENSP=XP_069916625.1	EXON=167/167	XM_070060524.1:c.14950A>C	XP_069916625.1:p.Ser4984Arg	0.5	-	0	0	-
SNP	NC_091448.1_16154695_T/G	EFCAB3	HP in Dwarf Lop rabbits	XM_070060525.1	missense_variant	protein_coding	ENSP=XP_069916626.1	EXON=166/166	XM_070060525.1:c.14902A>C	XP_069916626.1:p.Ser4968Arg	0.5	-	0	0	-
SNP	NC_091448.1_16154695_T/G	EFCAB3	HP in Dwarf Lop rabbits	XM_070060526.1	missense_variant	protein_coding	ENSP=XP_069916627.1	EXON=166/166	XM_070060526.1:c.14902A>C	XP_069916627.1:p.Ser4968Arg	0.5	-	0	0	-
SNP	NC_091448.1_16154695_T/G	EFCAB3	HP in Dwarf Lop rabbits	XM_070060527.1	missense_variant	protein_coding	ENSP=XP_069916628.1	EXON=166/166	XM_070060527.1:c.14881A>C	XP_069916628.1:p.Ser4961Arg	0.5	-	0	0	-
SNP	NC_091448.1_16154695_T/G	EFCAB3	HP in Dwarf Lop rabbits	XM_070060528.1	missense_variant	protein_coding	ENSP=XP_069916629.1	EXON=166/166	XM_070060528.1:c.14875A>C	XP_069916629.1:p.Ser4959Arg	0.5	-	0	0	-
SNP	NC_091448.1_16154695_T/G	EFCAB3	HP in Dwarf Lop rabbits	XM_070060529.1	missense_variant	protein_coding	ENSP=XP_069916630.1	EXON=166/166	XM_070060529.1:c.14851A>C	XP_069916630.1:p.Ser4951Arg	0.5	-	0	0	-
SNP	NC_091448.1_16154695_T/G	EFCAB3	HP in Dwarf Lop rabbits	XM_070060530.1	missense_variant	protein_coding	ENSP=XP_069916631.1	EXON=166/166	XM_070060530.1:c.14851A>C	XP_069916631.1:p.Ser4951Arg	0.5	-	0	0	-
SNP	NC_091448.1_16154695_T/G	EFCAB3	HP in Dwarf Lop rabbits	XM_070060531.1	missense_variant	protein_coding	ENSP=XP_069916632.1	EXON=166/166	XM_070060531.1:c.14851A>C	XP_069916632.1:p.Ser4951Arg	0.5	-	0	0	-
SNP	NC_091448.1_16154695_T/G	EFCAB3	HP in Dwarf Lop rabbits	XM_070060532.1	missense_variant	protein_coding	ENSP=XP_069916633.1	EXON=166/166	XM_070060532.1:c.14851A>C	XP_069916633.1:p.Ser4951Arg	0.5	-	0	0	-
SNP	NC_091448.1_16154695_T/G	EFCAB3	HP in Dwarf Lop rabbits	XM_070060533.1	missense_variant	protein_coding	ENSP=XP_069916634.1	EXON=166/166	XM_070060533.1:c.14851A>C	XP_069916634.1:p.Ser4951Arg	0.5	-	0	0	-
SNP	NC_091448.1_16154695_T/G	EFCAB3	HP in Dwarf Lop rabbits	XM_070060534.1	missense_variant	protein_coding	ENSP=XP_069916635.1	EXON=165/165	XM_070060534.1:c.14848A>C	XP_069916635.1:p.Ser4950Arg	0.5	-	0	0	-
SNP	NC_091448.1_16154695_T/G	EFCAB3	HP in Dwarf Lop rabbits	XM_070060535.1	missense_variant	protein_coding	ENSP=XP_069916636.1	EXON=166/166	XM_070060535.1:c.14812A>C	XP_069916636.1:p.Ser4938Arg	0.5	-	0	0	-
SNP	NC_091448.1_16154695_T/G	EFCAB3	HP in Dwarf Lop rabbits	XM_070060536.1	missense_variant	protein_coding	ENSP=XP_069916637.1	EXON=165/165	XM_070060536.1:c.14797A>C	XP_069916637.1:p.Ser4933Arg	0.5	-	0	0	-
SNP	NC_091448.1_16154695_T/G	EFCAB3	HP in Dwarf Lop rabbits	XM_070060537.1	missense_variant	protein_coding	ENSP=XP_069916638.1	EXON=165/165	XM_070060537.1:c.14797A>C	XP_069916638.1:p.Ser4933Arg	0.5	-	0	0	-
SNP	NC_091448.1_16154695_T/G	EFCAB3	HP in Dwarf Lop rabbits	XM_070060538.1	missense_variant	protein_coding	ENSP=XP_069916639.1	EXON=166/166	XM_070060538.1:c.14596A>C	XP_069916639.1:p.Ser4866Arg	0.5	-	0	0	-
SNP	NC_091448.1_16154695_T/G	EFCAB3	HP in Dwarf Lop rabbits	XM_070060539.1	missense_variant	protein_coding	ENSP=XP_069916640.1	EXON=165/165	XM_070060539.1:c.14596A>C	XP_069916640.1:p.Ser4866Arg	0.5	-	0	0	-
SNP	NC_091448.1_16154695_T/G	EFCAB3	HP in Dwarf Lop rabbits	XM_070060540.1	missense_variant	protein_coding	ENSP=XP_069916641.1	EXON=164/164	XM_070060540.1:c.14596A>C	XP_069916641.1:p.Ser4866Arg	0.5	-	0	0	-
SNP	NC_091448.1_16154695_T/G	EFCAB3	HP in Dwarf Lop rabbits	XM_070060541.1	missense_variant	protein_coding	ENSP=XP_069916642.1	EXON=167/167	XM_070060541.1:c.14956A>C	XP_069916642.1:p.Ser4986Arg	0.5	-	0	0	-
SNP	NC_091448.1_16154695_T/G	EFCAB3	HP in Dwarf Lop rabbits	XM_070060542.1	missense_variant	protein_coding	ENSP=XP_069916643.1	EXON=161/161	XM_070060542.1:c.14137A>C	XP_069916643.1:p.Ser4713Arg	0.5	-	0	0	-
SNP	NC_091448.1_16154695_T/G	EFCAB3	HP in Dwarf Lop rabbits	XM_070060543.1	missense_variant	protein_coding	ENSP=XP_069916644.1	EXON=161/161	XM_070060543.1:c.14137A>C	XP_069916644.1:p.Ser4713Arg	0.5	-	0	0	-
SNP	NC_091448.1_16154695_T/G	EFCAB3	HP in Dwarf Lop rabbits	XM_070060544.1	missense_variant	protein_coding	ENSP=XP_069916645.1	EXON=150/150	XM_070060544.1:c.12709A>C	XP_069916645.1:p.Ser4237Arg	0.5	-	0	0	-
SNP	NC_091448.1_16154695_T/G	EFCAB3	HP in Dwarf Lop rabbits	XM_070060547.1	missense_variant	protein_coding	ENSP=XP_069916648.1	EXON=111/111	XM_070060547.1:c.9247A>C	XP_069916648.1:p.Ser3083Arg	0.5	-	0	0	-
SNP	NC_091448.1_16154695_T/G	EFCAB3	HP in Dwarf Lop rabbits	XM_070060549.1	missense_variant	protein_coding	ENSP=XP_069916650.1	EXON=105/105	XM_070060549.1:c.8758A>C	XP_069916650.1:p.Ser2920Arg	0.5	-	0	0	-
INDEL	NC_091448.1_16154701_C/-	EFCAB3	HP in Dwarf Lop rabbits	XM_051825082.2	frameshift_variant	protein_coding	ENSP=XP_051681042.1	EXON=10/10	XM_051825082.2:c.1246del	XP_051681042.1:p.Asp416IlefsTer26	0.5	-	0	0	-
INDEL	NC_091448.1_16154701_C/-	EFCAB3	HP in Dwarf Lop rabbits	XM_051825083.2	frameshift_variant	protein_coding	ENSP=XP_051681043.1	EXON=10/10	XM_051825083.2:c.1246del	XP_051681043.1:p.Asp416IlefsTer40	0.5	-	0	0	-
INDEL	NC_091448.1_16154701_C/-	EFCAB3	HP in Dwarf Lop rabbits	XM_051825084.2	frameshift_variant	protein_coding	ENSP=XP_051681044.1	EXON=10/10	XM_051825084.2:c.1246del	XP_051681044.1:p.Asp416IlefsTer40	0.5	-	0	0	-
INDEL	NC_091448.1_16154701_C/-	EFCAB3	HP in Dwarf Lop rabbits	XM_070060518.1	frameshift_variant	protein_coding	ENSP=XP_069916619.1	EXON=167/167	XM_070060518.1:c.14947del	XP_069916619.1:p.Asp4983IlefsTer52	0.5	-	0	0	-
INDEL	NC_091448.1_16154701_C/-	EFCAB3	HP in Dwarf Lop rabbits	XM_070060519.1	frameshift_variant	protein_coding	ENSP=XP_069916620.1	EXON=167/167	XM_070060519.1:c.14947del	XP_069916620.1:p.Asp4983IlefsTer52	0.5	-	0	0	-
INDEL	NC_091448.1_16154701_C/-	EFCAB3	HP in Dwarf Lop rabbits	XM_070060520.1	frameshift_variant	protein_coding	ENSP=XP_069916621.1	EXON=167/167	XM_070060520.1:c.14947del	XP_069916621.1:p.Asp4983IlefsTer52	0.5	-	0	0	-
INDEL	NC_091448.1_16154701_C/-	EFCAB3	HP in Dwarf Lop rabbits	XM_070060521.1	frameshift_variant	protein_coding	ENSP=XP_069916622.1	EXON=167/167	XM_070060521.1:c.14947del	XP_069916622.1:p.Asp4983IlefsTer52	0.5	-	0	0	-
INDEL	NC_091448.1_16154701_C/-	EFCAB3	HP in Dwarf Lop rabbits	XM_070060522.1	frameshift_variant	protein_coding	ENSP=XP_069916623.1	EXON=167/167	XM_070060522.1:c.14947del	XP_069916623.1:p.Asp4983IlefsTer52	0.5	-	0	0	-
INDEL	NC_091448.1_16154701_C/-	EFCAB3	HP in Dwarf Lop rabbits	XM_070060523.1	frameshift_variant	protein_coding	ENSP=XP_069916624.1	EXON=167/167	XM_070060523.1:c.14947del	XP_069916624.1:p.Asp4983IlefsTer52	0.5	-	0	0	-
INDEL	NC_091448.1_16154701_C/-	EFCAB3	HP in Dwarf Lop rabbits	XM_070060524.1	frameshift_variant	protein_coding	ENSP=XP_069916625.1	EXON=167/167	XM_070060524.1:c.14944del	XP_069916625.1:p.Asp4982IlefsTer52	0.5	-	0	0	-
INDEL	NC_091448.1_16154701_C/-	EFCAB3	HP in Dwarf Lop rabbits	XM_070060525.1	frameshift_variant	protein_coding	ENSP=XP_069916626.1	EXON=166/166	XM_070060525.1:c.14896del	XP_069916626.1:p.Asp4966IlefsTer52	0.5	-	0	0	-
INDEL	NC_091448.1_16154701_C/-	EFCAB3	HP in Dwarf Lop rabbits	XM_070060526.1	frameshift_variant	protein_coding	ENSP=XP_069916627.1	EXON=166/166	XM_070060526.1:c.14896del	XP_069916627.1:p.Asp4966IlefsTer52	0.5	-	0	0	-
INDEL	NC_091448.1_16154701_C/-	EFCAB3	HP in Dwarf Lop rabbits	XM_070060527.1	frameshift_variant	protein_coding	ENSP=XP_069916628.1	EXON=166/166	XM_070060527.1:c.14875del	XP_069916628.1:p.Asp4959IlefsTer52	0.5	-	0	0	-
INDEL	NC_091448.1_16154701_C/-	EFCAB3	HP in Dwarf Lop rabbits	XM_070060528.1	frameshift_variant	protein_coding	ENSP=XP_069916629.1	EXON=166/166	XM_070060528.1:c.14869del	XP_069916629.1:p.Asp4957IlefsTer52	0.5	-	0	0	-
INDEL	NC_091448.1_16154701_C/-	EFCAB3	HP in Dwarf Lop rabbits	XM_070060529.1	frameshift_variant	protein_coding	ENSP=XP_069916630.1	EXON=166/166	XM_070060529.1:c.14845del	XP_069916630.1:p.Asp4949IlefsTer52	0.5	-	0	0	-
INDEL	NC_091448.1_16154701_C/-	EFCAB3	HP in Dwarf Lop rabbits	XM_070060530.1	frameshift_variant	protein_coding	ENSP=XP_069916631.1	EXON=166/166	XM_070060530.1:c.14845del	XP_069916631.1:p.Asp4949IlefsTer52	0.5	-	0	0	-
INDEL	NC_091448.1_16154701_C/-	EFCAB3	HP in Dwarf Lop rabbits	XM_070060531.1	frameshift_variant	protein_coding	ENSP=XP_069916632.1	EXON=166/166	XM_070060531.1:c.14845del	XP_069916632.1:p.Asp4949IlefsTer52	0.5	-	0	0	-
INDEL	NC_091448.1_16154701_C/-	EFCAB3	HP in Dwarf Lop rabbits	XM_070060532.1	frameshift_variant	protein_coding	ENSP=XP_069916633.1	EXON=166/166	XM_070060532.1:c.14845del	XP_069916633.1:p.Asp4949IlefsTer52	0.5	-	0	0	-
INDEL	NC_091448.1_16154701_C/-	EFCAB3	HP in Dwarf Lop rabbits	XM_070060533.1	frameshift_variant	protein_coding	ENSP=XP_069916634.1	EXON=166/166	XM_070060533.1:c.14845del	XP_069916634.1:p.Asp4949IlefsTer52	0.5	-	0	0	-
INDEL	NC_091448.1_16154701_C/-	EFCAB3	HP in Dwarf Lop rabbits	XM_070060534.1	frameshift_variant	protein_coding	ENSP=XP_069916635.1	EXON=165/165	XM_070060534.1:c.14842del	XP_069916635.1:p.Asp4948IlefsTer52	0.5	-	0	0	-
INDEL	NC_091448.1_16154701_C/-	EFCAB3	HP in Dwarf Lop rabbits	XM_070060535.1	frameshift_variant	protein_coding	ENSP=XP_069916636.1	EXON=166/166	XM_070060535.1:c.14806del	XP_069916636.1:p.Asp4936IlefsTer52	0.5	-	0	0	-
INDEL	NC_091448.1_16154701_C/-	EFCAB3	HP in Dwarf Lop rabbits	XM_070060536.1	frameshift_variant	protein_coding	ENSP=XP_069916637.1	EXON=165/165	XM_070060536.1:c.14791del	XP_069916637.1:p.Asp4931IlefsTer52	0.5	-	0	0	-
INDEL	NC_091448.1_16154701_C/-	EFCAB3	HP in Dwarf Lop rabbits	XM_070060537.1	frameshift_variant	protein_coding	ENSP=XP_069916638.1	EXON=165/165	XM_070060537.1:c.14791del	XP_069916638.1:p.Asp4931IlefsTer52	0.5	-	0	0	-
INDEL	NC_091448.1_16154701_C/-	EFCAB3	HP in Dwarf Lop rabbits	XM_070060538.1	frameshift_variant	protein_coding	ENSP=XP_069916639.1	EXON=166/166	XM_070060538.1:c.14590del	XP_069916639.1:p.Asp4864IlefsTer38	0.5	-	0	0	-
INDEL	NC_091448.1_16154701_C/-	EFCAB3	HP in Dwarf Lop rabbits	XM_070060539.1	frameshift_variant	protein_coding	ENSP=XP_069916640.1	EXON=165/165	XM_070060539.1:c.14590del	XP_069916640.1:p.Asp4864IlefsTer36	0.5	-	0	0	-
INDEL	NC_091448.1_16154701_C/-	EFCAB3	HP in Dwarf Lop rabbits	XM_070060540.1	frameshift_variant	protein_coding	ENSP=XP_069916641.1	EXON=164/164	XM_070060540.1:c.14590del	XP_069916641.1:p.Asp4864IlefsTer29	0.5	-	0	0	-
INDEL	NC_091448.1_16154701_C/-	EFCAB3	HP in Dwarf Lop rabbits	XM_070060541.1	frameshift_variant	protein_coding	ENSP=XP_069916642.1	EXON=167/167	XM_070060541.1:c.14950del	XP_069916642.1:p.Asp4984IlefsTer43	0.5	-	0	0	-
INDEL	NC_091448.1_16154701_C/-	EFCAB3	HP in Dwarf Lop rabbits	XM_070060542.1	frameshift_variant	protein_coding	ENSP=XP_069916643.1	EXON=161/161	XM_070060542.1:c.14131del	XP_069916643.1:p.Asp4711IlefsTer47	0.5	-	0	0	-
INDEL	NC_091448.1_16154701_C/-	EFCAB3	HP in Dwarf Lop rabbits	XM_070060543.1	frameshift_variant	protein_coding	ENSP=XP_069916644.1	EXON=161/161	XM_070060543.1:c.14131del	XP_069916644.1:p.Asp4711IlefsTer43	0.5	-	0	0	-
INDEL	NC_091448.1_16154701_C/-	EFCAB3	HP in Dwarf Lop rabbits	XM_070060544.1	frameshift_variant	protein_coding	ENSP=XP_069916645.1	EXON=150/150	XM_070060544.1:c.12703del	XP_069916645.1:p.Asp4235IlefsTer?	0.5	-	0	0	-
INDEL	NC_091448.1_16154701_C/-	EFCAB3	HP in Dwarf Lop rabbits	XM_070060547.1	frameshift_variant	protein_coding	ENSP=XP_069916648.1	EXON=111/111	XM_070060547.1:c.9241del	XP_069916648.1:p.Asp3081IlefsTer40	0.5	-	0	0	-
INDEL	NC_091448.1_16154701_C/-	EFCAB3	HP in Dwarf Lop rabbits	XM_070060549.1	frameshift_variant	protein_coding	ENSP=XP_069916650.1	EXON=105/105	XM_070060549.1:c.8752del	XP_069916650.1:p.Asp2918IlefsTer36	0.5	-	0	0	-
SNP	NC_091448.1_16398437_A/G	EFCAB3	HP in Dwarf Lop rabbits	XM_070060548.1	3_prime_UTR_variant	protein_coding	ENSP=XP_069916649.1	EXON=97/97	XM_070060548.1:c.*1013T>C	-	0	0	0	0	0.67
SNP	NC_091448.1_16398745_T/C	EFCAB3	HP in Dwarf Lop rabbits	XM_070060548.1	3_prime_UTR_variant	protein_coding	ENSP=XP_069916649.1	EXON=97/97	XM_070060548.1:c.*705A>G	-	0	0	0.5	0	0

## Sheet: Table S11
Table S11. Gene enrichment analysis results for genes identified in differentiated genomic regions identified in Dwarf Lop rabbits.
Ontology	Term	Overlap	p-value	Benjamini-Hochberg Adjusted p-value	Genes
MGI Mammalian Phenotype Level 4 2024	Increased Cranium Width MP:0000441	4/18	1.64672e-05	0.0146159	LAMA2, IDUA, FGFR3, FGFR2
MGI Mammalian Phenotype Level 4 2024	Abnormal Foramen Magnum Morphology MP:0010941	3/7	2.32368e-05	0.0146159	IDUA, FGFR3, FGFRL1
MGI Mammalian Phenotype Level 4 2024	Abnormal Facial Morphology MP:0003743	6/95	0.000199954	0.0838475	TFAP2A, CLPS, XPOT, PCGF3, TACC3, FGFR2
MGI Mammalian Phenotype Level 4 2024	Abnormal Sternum Ossification MP:0008277	4/36	0.000279948	0.0880438	NSD2, FGFR3, FGFRL1, FGFR2
MGI Mammalian Phenotype Level 4 2024	Midface Hypoplasia MP:0012085	3/17	0.000422951	0.106415	FGFR3, FGFRL1, FGFR2
MGI Mammalian Phenotype Level 4 2024	Abnormal Neurocranium Morphology MP:0000074	5/77	0.0006058	0.11266	TFAP2A, TACC3, FGFR3, FGFRL1, FGFR2
MGI Mammalian Phenotype Level 4 2024	Abnormal Axial Skeleton Morphology MP:0002114	5/78	0.000642712	0.11266	TFAP2A, IDUA, TACC3, FGFR3, FGFR2
MGI Mammalian Phenotype Level 4 2024	Abnormal Organ Of Corti Morphology MP:0000042	4/46	0.000723986	0.11266	LAMA2, PSAP, CDH23, FGFR3
MGI Mammalian Phenotype Level 4 2024	Head Shaking MP:0002730	3/21	0.000805995	0.11266	PSAP, LHFPL5, CDH23
MGI Mammalian Phenotype Level 4 2024	Abnormal Deiters Cell Morphology MP:0004302	2/6	0.00114124	0.126103	PSAP, FGFR3
MGI Mammalian Phenotype Level 4 2024	Abnormal Palatine Bone Horizontal Plate Morphology MP:0004537	2/6	0.00114124	0.126103	FGFR3, FGFR2
MGI Mammalian Phenotype Level 4 2024	Abnormal Cochlear Sensory Epithelium Morphology MP:0003308	3/24	0.00120289	0.126103	CDH23, FGFR3, FGFR2
MGI Mammalian Phenotype Level 4 2024	Abnormal Cutaneous Collagen Fibril Morphology MP:0008438	3/26	0.0015253	0.147602	ADAMTS2, OGN, ASPN
MGI Mammalian Phenotype Level 4 2024	Abnormal Cochlea Morphology MP:0000031	4/59	0.00184699	0.155815	PSAP, CDH23, FGFR3, FGFR2
MGI Mammalian Phenotype Level 4 2024	Ocular Hypertelorism MP:0001300	3/29	0.00210234	0.155815	IDUA, FGFR3, FGFR2
MGI Mammalian Phenotype Level 4 2024	Abnormal Appendicular Skeleton Morphology MP:0009250	2/8	0.00210561	0.155815	FGFR2, FGFRL1
MGI Mammalian Phenotype Level 4 2024	Increased Macrophage Apoptosis MP:0011080	2/8	0.00210561	0.155815	MMD, PCTP
MGI Mammalian Phenotype Level 4 2024	Abnormal Cochlear OHC Efferent Innervation Pattern MP:0004632	2/9	0.00269149	0.168312	PSAP, FGFR3
MGI Mammalian Phenotype Level 4 2024	Abnormal Long Bone Epiphyseal Ossification Zone Morphology MP:0006399	2/9	0.00269149	0.168312	FGFR3, FGFR2
MGI Mammalian Phenotype Level 4 2024	Deafness MP:0001967	5/108	0.00274413	0.168312	IDUA, PSAP, CDH23, LHFPL5, FGFR3
MGI Mammalian Phenotype Level 4 2024	Long Incisors MP:0004831	2/10	0.00334483	0.168312	FGFR3, FGFR2
MGI Mammalian Phenotype Level 4 2024	Abnormal Coronal Suture Morphology MP:0003840	2/10	0.00334483	0.168312	FGFR3, FGFR2
MGI Mammalian Phenotype Level 4 2024	Short Basicranium MP:0030420	2/10	0.00334483	0.168312	FGFR3, FGFR2
MGI Mammalian Phenotype Level 4 2024	Abnormal Zygomatic Arch Morphology MP:0004469	2/10	0.00334483	0.168312	IDUA, FGFR2
MGI Mammalian Phenotype Level 4 2024	Absent Eyelids MP:0001341	2/10	0.00334483	0.168312	TFAP2A, FGFR2
MGI Mammalian Phenotype Level 4 2024	Abnormal Cochlear Hair Cell Morphology MP:0002622	3/35	0.00362229	0.169447	LAMA2, CDH23, FGFR3
MGI Mammalian Phenotype Level 4 2024	Increased Or Absent Threshold For Auditory Brainstem Response MP:0011967	7/224	0.00387281	0.169447	LAMA2, IDUA, PSAP, CDH23, LHFPL5, CPLX1, FGFR3
MGI Mammalian Phenotype Level 4 2024	Small Frontal Bone MP:0004377	2/11	0.00406442	0.169447	TFAP2A, FGFR2
MGI Mammalian Phenotype Level 4 2024	Delayed Cranial Suture Closure MP:0010743	2/11	0.00406442	0.169447	FGFR2, FGFRL1
MGI Mammalian Phenotype Level 4 2024	Increased Diameter Of Femur MP:0008158	2/11	0.00406442	0.169447	IDUA, FGFR3
MGI Mammalian Phenotype Level 4 2024	Sensorineural Hearing Loss MP:0004740	3/37	0.00424506	0.169447	IDUA, PSAP, FGFR3
MGI Mammalian Phenotype Level 4 2024	Pulmonary Valve Stenosis MP:0006128	2/12	0.00484903	0.169447	TFAP2A, FGFRL1
MGI Mammalian Phenotype Level 4 2024	Abnormal Enteric Ganglia Morphology MP:0001045	2/12	0.00484903	0.169447	PSAP, PHOX2B
MGI Mammalian Phenotype Level 4 2024	Small Thoracic Cavity MP:0004734	2/12	0.00484903	0.169447	FGFR3, FGFRL1
MGI Mammalian Phenotype Level 4 2024	Abnormal Pituitary Gland Development MP:0003816	2/12	0.00484903	0.169447	PROP1, FGFR2
MGI Mammalian Phenotype Level 4 2024	Abnormal Vagus Ganglion Morphology MP:0001100	2/12	0.00484903	0.169447	TFAP2A, PHOX2B
MGI Mammalian Phenotype Level 4 2024	Domed Cranium MP:0000440	4/78	0.00508448	0.172872	CFAP70, FGFR3, FGFRL1, FGFR2
MGI Mammalian Phenotype Level 4 2024	Scoliosis MP:0000161	3/40	0.00529435	0.175271	TFAP2A, LAMA2, FGFR3
MGI Mammalian Phenotype Level 4 2024	Stria Vascularis Degeneration MP:0004363	2/13	0.00569748	0.176885	LAMA2, CDH23
MGI Mammalian Phenotype Level 4 2024	Thin Myocardium MP:0002652	4/81	0.00581054	0.176885	TMEM100, ATE1, MAPK14, FGFRL1
MGI Mammalian Phenotype Level 4 2024	Short Snout MP:0000445	5/132	0.00643067	0.176885	TFAP2A, ADAMTS2, IDUA, FGFR3, FGFR2
MGI Mammalian Phenotype Level 4 2024	Malocclusion MP:0000120	3/43	0.00648649	0.176885	NSD2, FGFR3, FGFR2
MGI Mammalian Phenotype Level 4 2024	Abnormal Bone Ossification MP:0008271	4/84	0.00660263	0.176885	TACC3, SQSTM1, FGFR3, FGFR2
MGI Mammalian Phenotype Level 4 2024	Abnormal Cochlear Outer Hair Cell Physiology MP:0004434	2/14	0.00660858	0.176885	PSAP, CDH23
MGI Mammalian Phenotype Level 4 2024	Abnormal Glossopharyngeal Ganglion Morphology MP:0001096	2/14	0.00660858	0.176885	TFAP2A, PHOX2B
MGI Mammalian Phenotype Level 4 2024	Enhanced Osteoblast Differentiation MP:0011710	2/14	0.00660858	0.176885	FGFR3, FGFR2
MGI Mammalian Phenotype Level 4 2024	Abnormal Sphenoid Bone Morphology MP:0000104	2/14	0.00660858	0.176885	FGFRL1, FGFR2
MGI Mammalian Phenotype Level 4 2024	Abnormal Chondrocyte Morphology MP:0000166	3/44	0.00691644	0.181268	IDUA, FGFR3, FGFR2
MGI Mammalian Phenotype Level 4 2024	Increased Bone Mineral Density Of Femur MP:0020011	2/15	0.00758118	0.194635	IDUA, SQSTM1
MGI Mammalian Phenotype Level 4 2024	Abnormal Spinal Cord Morphology MP:0000955	4/88	0.0077657	0.195385	CANX, PSAP, MARCHF7, FGFRL1
MGI Mammalian Phenotype Level 4 2024	Abnormal Incus Morphology MP:0005106	2/17	0.00970629	0.238256	TFAP2A, FGFR3
MGI Mammalian Phenotype Level 4 2024	Cochlear Hair Cell Degeneration MP:0004362	3/50	0.00984843	0.238256	IDUA, CDH23, LHFPL5
MGI Mammalian Phenotype Level 4 2024	Organ Of Corti Degeneration MP:0000043	3/51	0.010397	0.242212	IDUA, CDH23, LHFPL5
MGI Mammalian Phenotype Level 4 2024	Abnormal Osteoblast Physiology MP:0005006	3/51	0.010397	0.242212	SQSTM1, FGFR3, FGFR2
MGI Mammalian Phenotype Level 4 2024	Skeletal Muscle Fiber Necrosis MP:0009414	2/18	0.0108565	0.246276	LAMA2, MAML1
MGI Mammalian Phenotype Level 4 2024	Abnormal Cervical Vertebrae Morphology MP:0003048	3/52	0.010963	0.246276	IDUA, FGFR3, FGFRL1
MGI Mammalian Phenotype Level 4 2024	Midline Facial Cleft MP:0000108	2/19	0.0120638	0.26166	TFAP2A, TACC3
MGI Mammalian Phenotype Level 4 2024	Absent Egg Cylinders MP:0001694	2/19	0.0120638	0.26166	SUPV3L1, MED28
MGI Mammalian Phenotype Level 4 2024	Absent Placental Labyrinth MP:0003403	2/20	0.013327	0.261958	MAPK14, FGFR2
MGI Mammalian Phenotype Level 4 2024	Decreased Cranium Length MP:0011862	2/20	0.013327	0.261958	FGFR3, FGFR2
MGI Mammalian Phenotype Level 4 2024	Small Thoracic Cage MP:0010103	2/20	0.013327	0.261958	FGFR3, FGFRL1
MGI Mammalian Phenotype Level 4 2024	Small Trigeminal Ganglion MP:0001093	2/20	0.013327	0.261958	TFAP2A, PHOX2B
MGI Mammalian Phenotype Level 4 2024	Abnormal Premaxilla Morphology MP:0002820	2/20	0.013327	0.261958	TFAP2A, FGFR3
MGI Mammalian Phenotype Level 4 2024	Abnormal Trabecula Carnea Morphology MP:0004067	2/20	0.013327	0.261958	TMEM100, FGFR2
MGI Mammalian Phenotype Level 4 2024	Decreased Bone Trabecular Spacing MP:0013631	2/21	0.014645	0.283436	IDUA, SQSTM1
MGI Mammalian Phenotype Level 4 2024	Bidirectional Circling MP:0001395	2/22	0.0160167	0.29836	LHFPL5, CDH23
MGI Mammalian Phenotype Level 4 2024	Abnormal Cochlear Inner Hair Cell Morphology MP:0004393	2/22	0.0160167	0.29836	PSAP, LHFPL5
MGI Mammalian Phenotype Level 4 2024	Increased Double-Negative T Cell Number MP:0005090	3/60	0.0161276	0.29836	MAML1, LCP2, MAPK14
MGI Mammalian Phenotype Level 4 2024	Abnormal Occipital Bone Morphology MP:0005269	2/23	0.0174413	0.317987	FGFR3, FGFRL1
MGI Mammalian Phenotype Level 4 2024	Abnormal Motor Coordination/Balance MP:0001516	4/113	0.0181071	0.325411	CERS5, LAMA2, PSAP, CANX
MGI Mammalian Phenotype Level 4 2024	Abnormal Basicranium Morphology MP:0010029	2/24	0.0189175	0.325557	IDUA, FGFR2
MGI Mammalian Phenotype Level 4 2024	Impaired Acrosome Reaction MP:0004542	2/24	0.0189175	0.325557	SLC26A8, CPLX1
MGI Mammalian Phenotype Level 4 2024	Abnormal Corpus Callosum Morphology MP:0000780	3/65	0.0199392	0.325557	CANX, MARCHF7, FGFR2
MGI Mammalian Phenotype Level 4 2024	Kyphoscoliosis MP:0000069	2/25	0.0204444	0.325557	LAMA2, FGFR3
MGI Mammalian Phenotype Level 4 2024	Abnormal Long Bone Diaphysis Morphology MP:0004214	2/25	0.0204444	0.325557	IDUA, FGFR3
MGI Mammalian Phenotype Level 4 2024	Abnormal Response To Novelty MP:0003107	2/25	0.0204444	0.325557	CDH23, NAT8L
MGI Mammalian Phenotype Level 4 2024	Abnormal Stapes Morphology MP:0005107	2/25	0.0204444	0.325557	TFAP2A, FGFR3
MGI Mammalian Phenotype Level 4 2024	Abnormal Truncus Arteriosus Septation MP:0010454	2/25	0.0204444	0.325557	TFAP2A, FGFR2
MGI Mammalian Phenotype Level 4 2024	Abnormal Xiphoid Process Morphology MP:0000159	2/25	0.0204444	0.325557	ADAMTS2, FGFR2
MGI Mammalian Phenotype Level 4 2024	Abnormal Cochlear Ganglion Morphology MP:0002855	2/26	0.022021	0.328541	TFAP2A, CDH23
MGI Mammalian Phenotype Level 4 2024	Abnormal Cranial Nerve Morphology MP:0001056	2/26	0.022021	0.328541	TFAP2A, PHOX2B
MGI Mammalian Phenotype Level 4 2024	Abnormal Malleus Morphology MP:0000029	2/26	0.022021	0.328541	TFAP2A, FGFR3
MGI Mammalian Phenotype Level 4 2024	Increased Circulating Calcium Level MP:0000194	4/122	0.0232497	0.328541	SLC26A1, FAM184B, GPD1, MXD4
MGI Mammalian Phenotype Level 4 2024	Muscle Weakness MP:0000747	3/69	0.0233151	0.328541	LAMA2, LIMCH1, PSAP
MGI Mammalian Phenotype Level 4 2024	Abnormal Schwann Cell Morphology MP:0001106	2/28	0.0253193	0.328541	LAMA2, PSAP
MGI Mammalian Phenotype Level 4 2024	Mydriasis MP:0002546	2/28	0.0253193	0.328541	GRM6, PHOX2B
MGI Mammalian Phenotype Level 4 2024	Abnormal Cochlear Outer Hair Cell Morphology MP:0004399	2/28	0.0253193	0.328541	CDH23, FGFR3
MGI Mammalian Phenotype Level 4 2024	Increased Cholesterol Level MP:0003982	2/28	0.0253193	0.328541	LAMA2, PCTP
MGI Mammalian Phenotype Level 4 2024	Abnormal Zygomatic Bone Morphology MP:0005270	2/28	0.0253193	0.328541	IDUA, FGFR3
MGI Mammalian Phenotype Level 4 2024	Hindlimb Paralysis MP:0000755	3/72	0.0260378	0.328541	LAMA2, PSAP, TACC3
MGI Mammalian Phenotype Level 4 2024	Autoimmune Response MP:0001844	2/29	0.0270391	0.328541	LCP2, LTC4S
MGI Mammalian Phenotype Level 4 2024	Abnormal Endochondral Bone Ossification MP:0008272	2/29	0.0270391	0.328541	FGFR3, FGFR2
MGI Mammalian Phenotype Level 4 2024	Abnormal Kidney Cortex Morphology MP:0000521	2/29	0.0270391	0.328541	PSAP, FGFR2
MGI Mammalian Phenotype Level 4 2024	Abnormal Respiration MP:0001943	2/29	0.0270391	0.328541	PHOX2B, FGFR2
MGI Mammalian Phenotype Level 4 2024	Abnormal Enzyme/Coenzyme Activity MP:0005584	5/193	0.0287716	0.328541	LETM1, PROP1, GPD1, PSAP, NAT8L
MGI Mammalian Phenotype Level 4 2024	Progressive Muscle Weakness MP:0000748	2/30	0.0288047	0.328541	LAMA2, PSAP
MGI Mammalian Phenotype Level 4 2024	Decreased Renal Glomerulus Number MP:0004505	2/30	0.0288047	0.328541	FGFRL1, FGFR2
MGI Mammalian Phenotype Level 4 2024	Facial Cleft MP:0008797	2/30	0.0288047	0.328541	TFAP2A, PCGF3
MGI Mammalian Phenotype Level 4 2024	Postnatal Lethality, Incomplete Penetrance MP:0011086	11/646	0.0290521	0.328541	TSPAN15, PROP1, LAMA2, MAML1, CTBP1, CFAP70, HSF2, CANX, NKX1-1, FGFR3, FGFR2
MGI Mammalian Phenotype Level 4 2024	Demyelination MP:0000921	3/76	0.0299219	0.328541	LAMA2, CANX, PSAP
MGI Mammalian Phenotype Level 4 2024	Decreased Susceptibility To Type I Hypersensitivity Reaction MP:0005597	2/31	0.0306151	0.328541	ALOX5, LTC4S
MGI Mammalian Phenotype Level 4 2024	Abnormal Microglial Cell Physiology MP:0003691	2/31	0.0306151	0.328541	IDUA, PSAP
MGI Mammalian Phenotype Level 4 2024	Sparse Hair MP:0000416	3/77	0.030938	0.328541	TBK1, CLPS, IDUA
MGI Mammalian Phenotype Level 4 2024	Prenatal Lethality, Complete Penetrance MP:0011091	7/340	0.0320059	0.328541	TMEM100, SUPV3L1, BMP2, TBK1, TACC3, MAPK14, FGFR3
MGI Mammalian Phenotype Level 4 2024	Lymph Node Hypoplasia MP:0008101	2/32	0.0324696	0.328541	LCP2, CHST3
MGI Mammalian Phenotype Level 4 2024	Decreased Epididymis Weight MP:0004929	2/32	0.0324696	0.328541	HSF2, PSAP
MGI Mammalian Phenotype Level 4 2024	Dystrophic Muscle MP:0000752	2/32	0.0324696	0.328541	LAMA2, MAML1
MGI Mammalian Phenotype Level 4 2024	Abnormal Vertebrae Morphology MP:0000137	4/136	0.0328567	0.328541	IDUA, FGFR3, FGFRL1, FGFR2
MGI Mammalian Phenotype Level 4 2024	Decreased B-Wave Amplitude MP:0012144	3/79	0.0330243	0.328541	SAMD7, GRM6, HKDC1
MGI Mammalian Phenotype Level 4 2024	Decreased Cranium Height MP:0008525	2/33	0.034367	0.328541	FGFR3, FGFR2
MGI Mammalian Phenotype Level 4 2024	Decreased Nerve Conduction Velocity MP:0008814	2/33	0.034367	0.328541	LAMA2, CANX
MGI Mammalian Phenotype Level 4 2024	Abnormal Muscle Fiber Morphology MP:0004087	2/33	0.034367	0.328541	PSAP, MAPK14
MGI Mammalian Phenotype Level 4 2024	Abnormal Ovarian Follicle Morphology MP:0001131	2/33	0.034367	0.328541	PROP1, HSF2
MGI Mammalian Phenotype Level 4 2024	Abnormal Seminal Vesicle Morphology MP:0002059	4/140	0.0359691	0.328541	ATE1, TSPAN15, PSAP, FGFR2
MGI Mammalian Phenotype Level 4 2024	Cochlear Outer Hair Cell Degeneration MP:0004404	3/82	0.0362877	0.328541	PSAP, CDH23, LHFPL5
MGI Mammalian Phenotype Level 4 2024	Abnormal Long-Term Spatial Reference Memory MP:0008432	2/34	0.0363066	0.328541	IDUA, ASIC1
MGI Mammalian Phenotype Level 4 2024	Head Tossing MP:0005307	2/34	0.0363066	0.328541	CDH23, LHFPL5
MGI Mammalian Phenotype Level 4 2024	Abnormal Reflex MP:0001961	2/34	0.0363066	0.328541	LAMA2, CDH23
MGI Mammalian Phenotype Level 4 2024	Abnormal Nervous System Morphology MP:0003632	3/83	0.0374111	0.328541	CANX, PSAP, PHOX2B
MGI Mammalian Phenotype Level 4 2024	Abnormal Cranial Ganglia Morphology MP:0001081	2/35	0.0382875	0.328541	TFAP2A, PHOX2B
MGI Mammalian Phenotype Level 4 2024	Abnormal Middle Ear Ossicle Morphology MP:0005105	2/35	0.0382875	0.328541	TFAP2A, FGFR3
MGI Mammalian Phenotype Level 4 2024	Abnormal Thoracic Cage Morphology MP:0004624	2/35	0.0382875	0.328541	TFAP2A, FGFR3
MGI Mammalian Phenotype Level 4 2024	Abnormal Outer Hair Cell Stereociliary Bundle Morphology MP:0004527	2/36	0.0403088	0.328541	CDH23, LHFPL5
MGI Mammalian Phenotype Level 4 2024	Decreased Body Length MP:0001258	8/436	0.0405926	0.328541	BMP2, CTBP1, MMD, CDH23, TACC3, SERINC1, BAZ2B, FGFR3
MGI Mammalian Phenotype Level 4 2024	Perimembraneous Ventricular Septal Defect MP:0010418	3/86	0.0408871	0.328541	NSD2, FGFRL1, FGFR2
MGI Mammalian Phenotype Level 4 2024	Abnormal Breathing Pattern MP:0001951	2/37	0.0423696	0.328541	FGFR3, PHOX2B
MGI Mammalian Phenotype Level 4 2024	Decreased Long Bone Epiphyseal Plate Size MP:0006396	2/37	0.0423696	0.328541	FGFR3, FGFRL1
MGI Mammalian Phenotype Level 4 2024	Thin Skin MP:0001199	2/37	0.0423696	0.328541	ADAMTS2, FGFR2
MGI Mammalian Phenotype Level 4 2024	Increased Osteoblast Cell Number MP:0004988	2/37	0.0423696	0.328541	IDUA, FGFR2
MGI Mammalian Phenotype Level 4 2024	Short Maxilla MP:0000097	2/39	0.0466063	0.328541	TFAP2A, FGFR2
MGI Mammalian Phenotype Level 4 2024	Decreased Osteoblast Cell Number MP:0004989	2/39	0.0466063	0.328541	FGFR3, FGFR2
GO Biological Process 2023	Bone Morphogenesis (GO:0060349)	3/14	0.000230871	0.209187	TFAP2A, FGFR3, FGFR2
GO Biological Process 2023	Bone Development (GO:0060348)	4/44	0.000610607	0.209187	TFAP2A, OGN, FGFR3, FGFR2
GO Biological Process 2023	Regulation Of Tooth Mineralization (GO:0070170)	2/5	0.000765278	0.209187	TFAP2A, ASPN
GO Biological Process 2023	Response To BMP (GO:0071772)	3/23	0.00105939	0.209187	TMEM100, BMP2, PHOX2B
GO Biological Process 2023	Regulation Of Muscle Cell Differentiation (GO:0051147)	3/24	0.00120289	0.209187	LAMA2, MAPK14, FGFR2
GO Biological Process 2023	Response To Purine-Containing Compound (GO:0014074)	3/24	0.00120289	0.209187	ATF1, P2RY6, DGKQ
GO Biological Process 2023	Positive Regulation Of Myotube Differentiation (GO:0010831)	2/7	0.00158844	0.209187	MAML1, MAPK14
GO Biological Process 2023	Clathrin-Dependent Endocytosis (GO:0072583)	3/27	0.00170486	0.209187	GAK, FCHSD2, CANX
GO Biological Process 2023	Regulation Of Bone Mineralization (GO:0030500)	4/58	0.00173359	0.209187	SRGN, TFAP2A, BMP2, ALOX5
GO Biological Process 2023	Positive Regulation Of Kinase Activity (GO:0033674)	5/104	0.00232878	0.24358	MRNIP, MMD, LCP2, FGFR3, FGFR2
GO Biological Process 2023	Carbohydrate Phosphorylation (GO:0046835)	2/9	0.00269149	0.24358	HKDC1, HK1
GO Biological Process 2023	Positive Regulation Of Lipase Activity (GO:0060193)	2/9	0.00269149	0.24358	FGFR3, FGFR2
GO Biological Process 2023	Regulation Of Phospholipase Activity (GO:0010517)	2/10	0.00334483	0.279422	FGFR3, FGFR2
GO Biological Process 2023	Sulfate Transport (GO:0008272)	2/11	0.00406442	0.315283	SLC26A1, SLC26A8
GO Biological Process 2023	Positive Regulation Of Bone Mineralization (GO:0030501)	3/38	0.00457927	0.331539	TFAP2A, BMP2, ALOX5
GO Biological Process 2023	Positive Regulation Of Ossification (GO:0045778)	3/41	0.00567562	0.377733	TFAP2A, BMP2, ALOX5
GO Biological Process 2023	Positive Regulation Of Biomineral Tissue Development (GO:0070169)	3/43	0.00648649	0.377733	TFAP2A, BMP2, ALOX5
GO Biological Process 2023	Skeletal System Morphogenesis (GO:0048705)	3/43	0.00648649	0.377733	TFAP2A, FGFR3, FGFR2
GO Biological Process 2023	Embryonic Cranial Skeleton Morphogenesis (GO:0048701)	2/14	0.00660858	0.377733	TFAP2A, FGFR2
GO Biological Process 2023	Positive Regulation Of Muscle Cell Differentiation (GO:0051149)	2/15	0.00758118	0.406737	LAMA2, MAPK14
GO Biological Process 2023	Sensory Perception Of Mechanical Stimulus (GO:0050954)	4/89	0.00807614	0.406737	TFAP2A, CDH23, LHFPL5, CLRN2
GO Biological Process 2023	Regulation Of Osteoblast Proliferation (GO:0033688)	2/16	0.00861413	0.406737	BMP2, FGFR2
GO Biological Process 2023	Regulation Of Steroid Biosynthetic Process (GO:0050810)	2/16	0.00861413	0.406737	BMP2, DGKQ
GO Biological Process 2023	Sensory Perception Of Sound (GO:0007605)	4/92	0.00905602	0.409785	TFAP2A, CDH23, LHFPL5, CLRN2
GO Biological Process 2023	Glucose 6-Phosphate Metabolic Process (GO:0051156)	2/18	0.0108565	0.420403	HKDC1, HK1
GO Biological Process 2023	Cartilage Development (GO:0051216)	3/52	0.010963	0.420403	BMP2, OGN, FGFR3
GO Biological Process 2023	Response To ATP (GO:0033198)	2/20	0.013327	0.420403	DGKQ, P2RY2
GO Biological Process 2023	Stress-Activated Protein Kinase Signaling Cascade (GO:0031098)	2/20	0.013327	0.420403	MAPK14, MAPK13
GO Biological Process 2023	Positive Regulation Of Phospholipase Activity (GO:0010518)	2/20	0.013327	0.420403	FGFR3, FGFR2
GO Biological Process 2023	Intracellular Monoatomic Ion Homeostasis (GO:0006873)	2/20	0.013327	0.420403	LETM1, P2RY2
GO Biological Process 2023	Leukotriene Metabolic Process (GO:0006691)	2/20	0.013327	0.420403	ALOX5, LTC4S
GO Biological Process 2023	Peptidyl-Serine Phosphorylation (GO:0018105)	5/158	0.0133387	0.420403	TBK1, DGKQ, MAPK14, SRPK1, MAPK13
GO Biological Process 2023	Regulation Of Reactive Oxygen Species Metabolic Process (GO:2000377)	3/56	0.0134028	0.420403	TFAP2A, ALOX5, MAPK14
GO Biological Process 2023	Protein Phosphorylation (GO:0006468)	10/500	0.0137914	0.420403	BMP2, TBK1, MAML1, CTBP1, DGKQ, MAPK14, FGFR3, FGFR2, SRPK1, MAPK13
GO Biological Process 2023	Sulfur Compound Transport (GO:0072348)	2/21	0.014645	0.420403	SLC26A1, SLC26A8
GO Biological Process 2023	Negative Regulation Of Biomineral Tissue Development (GO:0070168)	2/21	0.014645	0.420403	SRGN, ASPN
GO Biological Process 2023	Peptidyl-Serine Modification (GO:0018209)	5/166	0.0161986	0.420403	TBK1, DGKQ, MAPK14, SRPK1, MAPK13
GO Biological Process 2023	Regulation Of Myotube Differentiation (GO:0010830)	2/23	0.0174413	0.420403	MAML1, MAPK14
GO Biological Process 2023	Dicarboxylic Acid Transport (GO:0006835)	2/24	0.0189175	0.420403	SLC26A1, SLC26A8
GO Biological Process 2023	Ear Morphogenesis (GO:0042471)	2/24	0.0189175	0.420403	TFAP2A, FGFR2
GO Biological Process 2023	Osteoclast Differentiation (GO:0030316)	2/25	0.0204444	0.420403	BMP2, MAPK14
GO Biological Process 2023	Inner Ear Morphogenesis (GO:0042472)	2/25	0.0204444	0.420403	TFAP2A, FGFR2
GO Biological Process 2023	Positive Regulation Of Striated Muscle Cell Differentiation (GO:0051155)	2/25	0.0204444	0.420403	MAML1, MAPK14
GO Biological Process 2023	Long-Chain Fatty Acid Biosynthetic Process (GO:0042759)	2/25	0.0204444	0.420403	ALOX5, LTC4S
GO Biological Process 2023	Cellular Response To BMP Stimulus (GO:0071773)	3/66	0.0207559	0.420403	TMEM100, BMP2, PHOX2B
GO Biological Process 2023	cAMP-mediated Signaling (GO:0019933)	2/26	0.022021	0.420403	ATF1, DGKQ
GO Biological Process 2023	In Utero Embryonic Development (GO:0001701)	2/27	0.0236463	0.420403	BMP2, FGFR2
GO Biological Process 2023	Chondrocyte Differentiation (GO:0002062)	2/29	0.0270391	0.420403	BMP2, FGFR3
GO Biological Process 2023	Glycolytic Process (GO:0006096)	2/29	0.0270391	0.420403	HKDC1, HK1
GO Biological Process 2023	Regulation Of Cell Differentiation (GO:0045595)	5/193	0.0287716	0.420403	TFAP2A, SMARCD1, ALOX5, SPOCK2, FGFR2
GO Biological Process 2023	DNA Geometric Change (GO:0032392)	2/30	0.0288047	0.420403	SUPV3L1, ASCC1
GO Biological Process 2023	Regulation Of Potassium Ion Transport (GO:0043266)	2/30	0.0288047	0.420403	KCNIP1, KCNIP4
GO Biological Process 2023	Embryonic Skeletal System Morphogenesis (GO:0048704)	2/30	0.0288047	0.420403	TFAP2A, FGFR2
GO Biological Process 2023	Cardiac Muscle Tissue Morphogenesis (GO:0055008)	2/31	0.0306151	0.420403	BMP2, FGFR2
GO Biological Process 2023	Respiratory System Development (GO:0060541)	2/32	0.0324696	0.420403	PHOX2B, FGFR2
GO Biological Process 2023	Regulation Of Potassium Ion Transmembrane Transport (GO:1901379)	2/33	0.034367	0.420403	KCNIP1, KCNIP4
GO Biological Process 2023	Phosphorylation (GO:0016310)	8/429	0.0374847	0.420403	BMP2, TBK1, MAML1, CTBP1, DGKQ, HKDC1, SRPK1, HK1
GO Biological Process 2023	Positive Regulation Of Transferase Activity (GO:0051347)	4/143	0.0384116	0.420403	PKIB, SERINC1, FGFR3, FGFR2
GO Biological Process 2023	Positive Regulation Of Cell Differentiation (GO:0045597)	6/283	0.0404009	0.420403	TMEM100, SMARCD1, BMP2, LAMA2, MMD, MAPK14
GO Biological Process 2023	Glucose Homeostasis (GO:0042593)	3/87	0.0420808	0.420403	HKDC1, ALOX5, HK1
GO Biological Process 2023	Negative Regulation Of Smooth Muscle Cell Proliferation (GO:0048662)	2/37	0.0423696	0.420403	BMP2, OGN
GO Biological Process 2023	Negative Regulation Of Histone Acetylation (GO:0035067)	1/5	0.0434777	0.420403	CTBP1
GO Biological Process 2023	L-phenylalanine Catabolic Process (GO:0006559)	1/5	0.0434777	0.420403	QDPR
GO Biological Process 2023	L-phenylalanine Metabolic Process (GO:0006558)	1/5	0.0434777	0.420403	QDPR
GO Biological Process 2023	Negative Regulation Of Myeloid Cell Apoptotic Process (GO:0033033)	1/5	0.0434777	0.420403	MAEA
GO Biological Process 2023	Regulation Of Hormone Biosynthetic Process (GO:0046885)	1/5	0.0434777	0.420403	DGKQ
GO Biological Process 2023	Regulation Of Morphogenesis Of A Branching Structure (GO:0060688)	1/5	0.0434777	0.420403	FGFR2
GO Biological Process 2023	Cap-Dependent Translational Initiation (GO:0002191)	1/5	0.0434777	0.420403	SLBP
GO Biological Process 2023	Regulation Of Protein Autoubiquitination (GO:1902498)	1/5	0.0434777	0.420403	MARCHF7
GO Biological Process 2023	Pexophagy (GO:0000425)	1/5	0.0434777	0.420403	SQSTM1
GO Biological Process 2023	Cellular Response To Iron Ion (GO:0071281)	1/5	0.0434777	0.420403	TFAP2A
GO Biological Process 2023	Cellular Response To Lipoteichoic Acid (GO:0071223)	1/5	0.0434777	0.420403	MAPK14
GO Biological Process 2023	Response To Lipoteichoic Acid (GO:0070391)	1/5	0.0434777	0.420403	MAPK14
GO Biological Process 2023	Dermatan Sulfate Metabolic Process (GO:0030205)	1/5	0.0434777	0.420403	IDUA
GO Biological Process 2023	Epithelial Tube Branching Involved In Lung Morphogenesis (GO:0060441)	1/5	0.0434777	0.420403	FGFR2
GO Biological Process 2023	Epithelial Tube Formation (GO:0072175)	1/5	0.0434777	0.420403	FGFR2
GO Biological Process 2023	Erythrose 4-Phosphate/Phosphoenolpyruvate Family Amino Acid Catabolic Process (GO:1902222)	1/5	0.0434777	0.420403	QDPR
GO Biological Process 2023	Synaptic Vesicle Uncoating (GO:0016191)	1/5	0.0434777	0.420403	GAK
GO Biological Process 2023	tRNA Transport (GO:0051031)	1/5	0.0434777	0.420403	XPOT
GO Biological Process 2023	Trigeminal Nerve Development (GO:0021559)	1/5	0.0434777	0.420403	TFAP2A
GO Biological Process 2023	Glycolipid Transport (GO:0046836)	1/5	0.0434777	0.420403	PSAP
GO Biological Process 2023	Heparan Sulfate Proteoglycan Catabolic Process (GO:0030200)	1/5	0.0434777	0.420403	IDUA
GO Biological Process 2023	Positive Regulation Of Peroxisome Proliferator Activated Receptor Signaling Pathway (GO:0035360)	1/5	0.0434777	0.420403	BMP2
GO Biological Process 2023	Positive Regulation Of Transcription Of Notch Receptor Target (GO:0007221)	1/5	0.0434777	0.420403	MAML1
GO Biological Process 2023	mRNA 3'-End Processing By Stem-Loop Binding And Cleavage (GO:0006398)	1/5	0.0434777	0.420403	SLBP
GO Biological Process 2023	Protein Targeting To Vacuole Involved In Autophagy (GO:0071211)	1/5	0.0434777	0.420403	SQSTM1
GO Biological Process 2023	Mitochondrial RNA 3'-End Processing (GO:0000965)	1/5	0.0434777	0.420403	SUPV3L1
GO Biological Process 2023	Pteridine-Containing Compound Metabolic Process (GO:0042558)	1/5	0.0434777	0.420403	QDPR
GO Biological Process 2023	Negative Regulation Of Actin Filament Depolymerization (GO:0030835)	1/5	0.0434777	0.420403	LIMA1
GO Biological Process 2023	Regulation Of Basement Membrane Organization (GO:0110011)	1/5	0.0434777	0.420403	LAMA2
GO Biological Process 2023	Skeletal System Development (GO:0001501)	4/149	0.0435756	0.420403	BMP2, OGN, FGFR3, FGFR2
GO Biological Process 2023	Calcium-Dependent Cell-Cell Adhesion Via Plasma Membrane Cell Adhesion Molecules (GO:0016339)	2/38	0.044469	0.420403	CDH23, CDH18
GO Biological Process 2023	Positive Regulation Of Myoblast Differentiation (GO:0045663)	2/38	0.044469	0.420403	SMARCD1, MAPK14
GO Biological Process 2023	Regulation Of Monoatomic Cation Transmembrane Transport (GO:1904062)	2/39	0.0466063	0.420403	KCNIP1, KCNIP4
GO Biological Process 2023	Odontogenesis (GO:0042476)	2/39	0.0466063	0.420403	BMP2, FGFR2
GO Biological Process 2023	Fibroblast Growth Factor Receptor Signaling Pathway (GO:0008543)	2/39	0.0466063	0.420403	FGFR3, FGFR2
GO Biological Process 2023	Notch Signaling Pathway (GO:0007219)	2/40	0.0487806	0.420403	BMP2, MAML1
GO Biological Process 2023	Cyclic-Nucleotide-Mediated Signaling (GO:0019935)	2/40	0.0487806	0.420403	ATF1, DGKQ
GO Biological Process 2023	Synaptic Vesicle Endocytosis (GO:0048488)	2/40	0.0487806	0.420403	GAK, CANX
GO Biological Process 2023	Cellular Response To Growth Factor Stimulus (GO:0071363)	4/155	0.0491114	0.420403	TMEM100, BMP2, MAPK14, PHOX2B
DisGeNET	Wolf-Hirschhorn Syndrome	9/20	4.19022e-14	1.00104e-10	LETM1, SLBP, CTBP1, NSD2, NELFA, LAP3, CPLX1, FGFR3, FGFRL1
DisGeNET	Abnormal sternal ossification	5/6	3.05572e-10	3.10667e-07	LETM1, CTBP1, NSD2, CPLX1, FGFRL1
DisGeNET	Rib segmentation abnormalities	6/12	3.90122e-10	3.10667e-07	LETM1, CTBP1, NSD2, NELFA, CPLX1, FGFRL1
DisGeNET	Malrotation of small bowel	5/7	1.06186e-09	6.34198e-07	LETM1, CTBP1, NSD2, CPLX1, FGFRL1
DisGeNET	Craniofacial asymmetry	5/8	2.8114e-09	8.39554e-07	LETM1, CTBP1, NSD2, CPLX1, FGFRL1
DisGeNET	Periventricular cysts	5/8	2.8114e-09	8.39554e-07	LETM1, CTBP1, NSD2, CPLX1, FGFRL1
DisGeNET	Prominent glabella	5/8	2.8114e-09	8.39554e-07	LETM1, CTBP1, NSD2, CPLX1, FGFRL1
DisGeNET	Pseudoepiphyses of the metacarpals	5/8	2.8114e-09	8.39554e-07	LETM1, CTBP1, NSD2, CPLX1, FGFRL1
DisGeNET	Abnormal form of the vertebral bodies	8/44	4.33619e-09	1.15102e-06	LETM1, CTBP1, NSD2, NELFA, CPLX1, FGFR3, FGFRL1, CHST3
DisGeNET	Pitt-Rogers-Danks Syndrome	5/9	6.28041e-09	1.50039e-06	LETM1, CTBP1, NSD2, CPLX1, FGFRL1
DisGeNET	Narrowing of ear canal	6/18	7.50015e-09	1.6289e-06	LETM1, CTBP1, NSD2, CPLX1, FGFRL1, FGFR2
DisGeNET	Short upper lip	5/10	1.2471e-08	1.98621e-06	LETM1, CTBP1, NSD2, CPLX1, FGFRL1
DisGeNET	Hyperconvex fingernails	5/10	1.2471e-08	1.98621e-06	LETM1, CTBP1, NSD2, CPLX1, FGFRL1
DisGeNET	Accessory spleen	5/10	1.2471e-08	1.98621e-06	LETM1, CTBP1, NSD2, CPLX1, FGFRL1
DisGeNET	Congenital ectopic pupil	5/10	1.2471e-08	1.98621e-06	LETM1, CTBP1, NSD2, CPLX1, FGFRL1
DisGeNET	Stenosis of external auditory canal	6/20	1.54314e-08	2.3041e-06	LETM1, CTBP1, NSD2, CPLX1, FGFRL1, FGFR2
DisGeNET	Rib fusion	6/22	2.92726e-08	4.11366e-06	LETM1, CTBP1, NSD2, NELFA, CPLX1, FGFRL1
DisGeNET	Radioulnar Synostosis	7/38	3.77981e-08	5.01665e-06	LETM1, CTBP1, NSD2, CPLX1, FGFRL1, FGFR2, CHST3
DisGeNET	Rieger syndrome	5/13	6.23342e-08	7.44582e-06	LETM1, CTBP1, NSD2, CPLX1, FGFRL1
DisGeNET	Persistent cavum septum pellucidum	5/13	6.23342e-08	7.44582e-06	LETM1, CTBP1, NSD2, CPLX1, FGFRL1
DisGeNET	Low posterior hairline	8/68	1.50986e-07	1.71764e-05	TFAP2A, LETM1, CTBP1, NSD2, NELFA, CPLX1, FGFRL1, CHST3
DisGeNET	Metatarsus Varus	6/31	2.70402e-07	2.93632e-05	LETM1, CTBP1, NSD2, CPLX1, FGFRL1, CHST3
DisGeNET	Convex nasal ridge	7/51	3.14768e-07	3.26948e-05	LETM1, CTBP1, NSD2, CPLX1, FGFR3, FGFRL1, FGFR2
DisGeNET	Preauricular Fistulae, Congenital	6/33	4.00837e-07	3.54666e-05	TFAP2A, LETM1, CTBP1, NSD2, CPLX1, FGFRL1
DisGeNET	Toeing-in	6/33	4.00837e-07	3.54666e-05	LETM1, CTBP1, NSD2, CPLX1, FGFRL1, CHST3
DisGeNET	Congenital preauricular sinus	6/33	4.00837e-07	3.54666e-05	TFAP2A, LETM1, CTBP1, NSD2, CPLX1, FGFRL1
DisGeNET	Preauricular dimple	6/33	4.00837e-07	3.54666e-05	TFAP2A, LETM1, CTBP1, NSD2, CPLX1, FGFRL1
DisGeNET	Short hallux	5/19	5.39452e-07	4.60268e-05	LETM1, BMP2, NSD2, NELFA, FGFR2
DisGeNET	Absence of septum pellucidum	6/36	6.89584e-07	5.68074e-05	LETM1, CTBP1, NSD2, CPLX1, FGFRL1, FGFR2
DisGeNET	Abnormality of the pinna	7/62	1.23206e-06	9.81129e-05	TFAP2A, LETM1, CTBP1, NSD2, CPLX1, FGFRL1, FGFR2
DisGeNET	Hypodontia	9/121	1.31174e-06	0.000101089	LETM1, ADAMTS2, CTBP1, NSD2, NELFA, CPLX1, FGFR3, FGFRL1, FGFR2
DisGeNET	Simple ear	7/63	1.3758e-06	0.000102712	TFAP2A, LETM1, CTBP1, NSD2, CPLX1, FGFRL1, FGFR2
DisGeNET	Hip Dislocation	7/66	1.89389e-06	0.000129853	LETM1, ADAMTS2, CTBP1, NSD2, CPLX1, FGFRL1, CHST3
DisGeNET	Severe postnatal growth retardation	5/24	1.90241e-06	0.000129853	LETM1, CTBP1, NSD2, CPLX1, FGFRL1
DisGeNET	Skin tag on the posterior cheek	5/24	1.90241e-06	0.000129853	LETM1, CTBP1, NSD2, CPLX1, FGFRL1
DisGeNET	Preauricular skin tag	5/25	2.36103e-06	0.00015668	LETM1, CTBP1, NSD2, CPLX1, FGFRL1
DisGeNET	Highly arched eyebrow	7/69	2.56586e-06	0.000161311	LETM1, CTBP1, NSD2, NELFA, CPLX1, FGFRL1, CHST3
DisGeNET	Bowed and upward slanting eyebrows	7/69	2.56586e-06	0.000161311	LETM1, CTBP1, NSD2, NELFA, CPLX1, FGFRL1, CHST3
DisGeNET	Fused vertebrae	5/27	3.53647e-06	0.000211216	LETM1, CTBP1, NSD2, CPLX1, FGFRL1
DisGeNET	Vertebral body fusion	5/27	3.53647e-06	0.000211216	LETM1, CTBP1, NSD2, CPLX1, FGFRL1
DisGeNET	Congenital small ears	7/73	3.76151e-06	0.000219177	TFAP2A, LETM1, NSD2, NELFA, FGFR3, FGFR2, CHST3
DisGeNET	Acid reflux	9/140	4.40476e-06	0.000250547	TFAP2A, LETM1, ADAMTS2, LAMA2, CTBP1, NSD2, CPLX1, FGFRL1, PHOX2B
DisGeNET	Stereotyped Behavior	7/78	5.87678e-06	0.000326503	LETM1, CTBP1, NSD2, NAT8L, SQSTM1, CPLX1, FGFRL1
DisGeNET	Spinal fusion	5/31	7.2329e-06	0.000392713	LETM1, CTBP1, NSD2, CPLX1, FGFRL1
DisGeNET	Reduced fetal movement	7/81	7.56455e-06	0.000401594	LETM1, CTBP1, NSD2, NELFA, CPLX1, FGFR3, FGFRL1
DisGeNET	Lhermitte-Duclos disease	4/16	9.93071e-06	0.000515749	FGFR3, ASPN, FGFR2, CHST3
DisGeNET	Hyperkyphosis	9/157	1.11867e-05	0.000568615	TFAP2A, LETM1, CTBP1, IDUA, NSD2, NELFA, CPLX1, FGFR3, FGFRL1
DisGeNET	Aplasia/Hypoplasia of the lungs	4/17	1.28967e-05	0.000628782	LETM1, NSD2, NELFA, FGFR3
DisGeNET	Polydactyly preaxial type 1	4/17	1.28967e-05	0.000628782	TFAP2A, LETM1, NSD2, NELFA
DisGeNET	Heartburn	9/162	1.43893e-05	0.000687521	TFAP2A, LETM1, ADAMTS2, LAMA2, CTBP1, NSD2, CPLX1, FGFRL1, PHOX2B
DisGeNET	Stereotypic Movement Disorder	7/92	1.75648e-05	0.000822788	LETM1, CTBP1, NSD2, NAT8L, SQSTM1, CPLX1, FGFRL1
DisGeNET	Small for gestational age (disorder)	7/93	1.88541e-05	0.000849859	LETM1, MRPS16, CTBP1, NSD2, CPLX1, FGFRL1, PHOX2B
DisGeNET	Low Birth Weights	7/93	1.88541e-05	0.000849859	LETM1, MRPS16, CTBP1, NSD2, CPLX1, FGFRL1, PHOX2B
DisGeNET	Kyphosis deformity of spine	9/168	1.92353e-05	0.000850985	TFAP2A, LETM1, CTBP1, IDUA, NSD2, NELFA, CPLX1, FGFR3, FGFRL1
DisGeNET	Cleft upper lip	9/169	2.01646e-05	0.000875879	TFAP2A, LETM1, CTBP1, NSD2, NELFA, CPLX1, FGFR3, FGFRL1, FGFR2
DisGeNET	Abnormality of the heart valves	4/20	2.57148e-05	0.00108719	LETM1, IDUA, NSD2, NELFA
DisGeNET	High forehead	8/134	2.59398e-05	0.00108719	LETM1, CTBP1, NSD2, NELFA, CPLX1, FGFR3, FGFRL1, FGFR2
DisGeNET	Congenital anomaly of the kidney	5/41	2.9698e-05	0.00122325	TFAP2A, LETM1, NSD2, NELFA, FGFR2
DisGeNET	Hemangioma	7/101	3.22595e-05	0.00130624	TFAP2A, LETM1, CTBP1, NSD2, NELFA, CPLX1, FGFRL1
DisGeNET	Scalp defect	3/8	3.69368e-05	0.00137878	LETM1, NSD2, NELFA
DisGeNET	Focal absence of scalp tissue	3/8	3.69368e-05	0.00137878	LETM1, NSD2, NELFA
DisGeNET	Solitary scalp defect	3/8	3.69368e-05	0.00137878	LETM1, NSD2, NELFA
DisGeNET	Aplasia cutis congenita of scalp	3/8	3.69368e-05	0.00137878	LETM1, NSD2, NELFA
DisGeNET	Periosteal Disorder	3/8	3.69368e-05	0.00137878	FGFR3, FGFR2, ASPN
DisGeNET	Decreased muscle mass	5/48	6.45465e-05	0.00237233	LETM1, CTBP1, NSD2, CPLX1, FGFRL1
DisGeNET	Short philtrum	6/84	0.000101319	0.00366746	LETM1, CTBP1, NSD2, NELFA, CPLX1, FGFRL1
DisGeNET	Downturned corners of mouth	6/85	0.000108223	0.00385887	LETM1, CTBP1, NSD2, NELFA, CPLX1, FGFRL1
DisGeNET	Lacrimal Duct Obstruction	3/12	0.000141369	0.00489465	TFAP2A, FGFR3, FGFR2
DisGeNET	Obstruction of nasolacrimal duct	3/12	0.000141369	0.00489465	TFAP2A, FGFR3, FGFR2
DisGeNET	Turridolichocephaly	6/91	0.000157887	0.00516701	TFAP2A, LETM1, IDUA, NSD2, NELFA, FGFR2
DisGeNET	Narrow cranium shape	6/91	0.000157887	0.00516701	TFAP2A, LETM1, IDUA, NSD2, NELFA, FGFR2
DisGeNET	Narrow head shape	6/91	0.000157887	0.00516701	TFAP2A, LETM1, IDUA, NSD2, NELFA, FGFR2
DisGeNET	Narrow skull shape	6/91	0.000157887	0.00516701	TFAP2A, LETM1, IDUA, NSD2, NELFA, FGFR2
DisGeNET	Heart valve disease	5/58	0.000160832	0.00519227	LETM1, BMP2, IDUA, NSD2, NELFA
DisGeNET	Downward slant of palpebral fissure	9/222	0.000166025	0.00528846	LETM1, BMP2, ADAMTS2, NSD2, NELFA, FGFR3, PHOX2B, FGFR2, CHST3
DisGeNET	Long narrow head	6/94	0.000188694	0.00593145	TFAP2A, LETM1, IDUA, NSD2, NELFA, FGFR2
DisGeNET	Prominent eyes	7/137	0.000221037	0.00676996	LETM1, CTBP1, NSD2, CPLX1, FGFR3, FGFRL1, FGFR2
DisGeNET	Protruding eyes	7/137	0.000221037	0.00676996	LETM1, CTBP1, NSD2, CPLX1, FGFR3, FGFRL1, FGFR2
DisGeNET	Prominent globes	7/139	0.000241602	0.00730617	LETM1, CTBP1, NSD2, CPLX1, FGFR3, FGFRL1, FGFR2
DisGeNET	Exophthalmos	7/142	0.000275315	0.00822159	LETM1, CTBP1, NSD2, CPLX1, FGFR3, FGFRL1, FGFR2
DisGeNET	High anterior hairline	3/15	0.000286715	0.00845631	LETM1, NSD2, NELFA
DisGeNET	Arachnodactyly	5/66	0.00029631	0.00863275	LETM1, NSD2, NELFA, FGFR3, FGFR2
DisGeNET	Precocious Puberty	5/68	0.000340735	0.00980742	LETM1, CTBP1, NSD2, CPLX1, FGFRL1
DisGeNET	Gastroesophageal reflux disease	9/246	0.000354909	0.0100938	TFAP2A, LETM1, ADAMTS2, LAMA2, CTBP1, NSD2, CPLX1, FGFRL1, PHOX2B
DisGeNET	Hypoplasia of thumb	4/40	0.000422537	0.0118758	TFAP2A, LETM1, NSD2, NELFA
DisGeNET	Orbital separation excessive	11/368	0.000453005	0.012584	TFAP2A, LETM1, BMP2, CTBP1, NSD2, NELFA, CPLX1, FGFR3, FGFRL1, FGFR2, CHST3
DisGeNET	Dilated ventricles (finding)	8/204	0.000477847	0.0131216	LETM1, MRPS16, CTBP1, NSD2, CPLX1, FGFR3, FGFRL1, FGFR2
DisGeNET	Degeneration of lumbar intervertebral disc	3/18	0.000504249	0.0136892	FGFR3, ASPN, CHST3
DisGeNET	Calvarial defect	3/19	0.000594912	0.015969	LETM1, NSD2, NELFA
DisGeNET	Calvarial skull defect	3/20	0.000695359	0.0184579	LETM1, NSD2, NELFA
DisGeNET	Uranostaphyloschisis	9/274	0.000770629	0.0202311	TFAP2A, LETM1, BMP2, CTBP1, NSD2, CPLX1, FGFRL1, FGFR2, CHST3
DisGeNET	Lumbar disc disease	3/21	0.000805995	0.0209296	FGFR3, ASPN, CHST3
DisGeNET	Aplasia/Hypoplasia of the mandible	11/397	0.000846907	0.0217555	TFAP2A, LETM1, ADAMTS2, CTBP1, IDUA, NSD2, NELFA, CPLX1, FGFR3, FGFRL1, FGFR2
DisGeNET	Blepharoptosis	10/337	0.000867333	0.0220432	TFAP2A, LETM1, CTBP1, NSD2, COX14, NELFA, CPLX1, FGFR3, FGFRL1, FGFR2
DisGeNET	Severe mental retardation (I.Q. 20-34)	8/224	0.000881144	0.0221585	LETM1, LAMA2, CTBP1, NSD2, NELFA, CPLX1, FGFR3, FGFRL1
DisGeNET	Disorder of skeletal system	3/22	0.000927212	0.0230741	FGFR3, SQSTM1, FGFR2
DisGeNET	Mutism	3/23	0.00105939	0.0260916	ADAMTS2, TBK1, SQSTM1
DisGeNET	Small thenar eminence	2/6	0.00114124	0.0272641	FGFR3, FGFR2
DisGeNET	Subcoronal hypospadias	2/6	0.00114124	0.0272641	FGFR3, FGFR2
DisGeNET	Agenesis of punctum lacrimale	2/6	0.00114124	0.0272641	FGFR3, FGFR2
DisGeNET	Delayed bone age	7/183	0.00124349	0.0294128	LETM1, CTBP1, NSD2, NELFA, CPLX1, FGFRL1, CHST3
DisGeNET	Acrocephaly	3/25	0.00135808	0.0318084	BMP2, FGFR3, FGFR2
DisGeNET	Claw hand	4/56	0.00152147	0.0348145	LETM1, NSD2, NELFA, FGFR3
DisGeNET	Sacral dimples	3/26	0.0015253	0.0348145	LETM1, NSD2, NELFA
DisGeNET	Lacrimal Puncta, Absence of	2/7	0.00158844	0.0348145	FGFR3, FGFR2
DisGeNET	Hypointensity of cerebral white matter on MRI	2/7	0.00158844	0.0348145	LAMA2, FGFR2
DisGeNET	Cloverleaf cranium shape	2/7	0.00158844	0.0348145	FGFR3, FGFR2
DisGeNET	Partial duplication of thumb phalanx	2/7	0.00158844	0.0348145	FGFR3, FGFR2
DisGeNET	Craniofacial Dysostosis	2/7	0.00158844	0.0348145	FGFR3, FGFR2
DisGeNET	Generalized osteopenia	6/145	0.00186094	0.0404163	ADAMTS2, PROP1, PSAP, CDH23, FGFR2, CHST3
DisGeNET	Short ulnae	3/28	0.00189711	0.040466	FGFR3, FGFR2, CHST3
DisGeNET	ULNAR HYPOPLASIA	3/28	0.00189711	0.040466	FGFR3, FGFR2, CHST3
DisGeNET	Congenital clubfoot	7/198	0.00195066	0.041232	LETM1, CTBP1, NSD2, NELFA, CPLX1, FGFRL1, CHST3
DisGeNET	Congenital Epicanthus	8/255	0.00200521	0.041232	LETM1, BMP2, ADAMTS2, CTBP1, NSD2, NELFA, CPLX1, FGFRL1
DisGeNET	Abnormality of the cervical spine	2/8	0.00210561	0.041232	FGFR3, FGFR2
DisGeNET	Abnormality of the elbow	2/8	0.00210561	0.041232	IDUA, FGFR3
DisGeNET	Upper airway obstruction	2/8	0.00210561	0.041232	FGFR3, FGFR2
DisGeNET	ASA intolerant asthma	2/8	0.00210561	0.041232	ALOX5, LTC4S
DisGeNET	Cloverleaf skull	2/8	0.00210561	0.041232	FGFR3, FGFR2
DisGeNET	OSSIFICATION OF THE POSTERIOR LONGITUDINAL LIGAMENT OF SPINE	2/8	0.00210561	0.041232	BMP2, P2RY6
DisGeNET	Osteoglophonic dwarfism	2/8	0.00210561	0.041232	FGFR3, FGFR2
DisGeNET	Pfeiffer Syndrome	2/8	0.00210561	0.041232	FGFR3, FGFR2
DisGeNET	Xerostomia	4/62	0.00221784	0.0427292	TBK1, SQSTM1, FGFR3, FGFR2
DisGeNET	Coloboma of iris	4/62	0.00221784	0.0427292	TFAP2A, LETM1, NSD2, NELFA
DisGeNET	Hearing Loss, Partial	8/260	0.00226184	0.0432283	LETM1, IDUA, NSD2, CDH23, NELFA, FGFR3, FGFR2, CHST3
DisGeNET	Narrow internal auditory canal	2/9	0.00269149	0.0498887	FGFR3, FGFR2
DisGeNET	Narrow pelvis bone	2/9	0.00269149	0.0498887	IDUA, FGFR2
DisGeNET	Craniofacial dysostosis type 1	2/9	0.00269149	0.0498887	FGFR3, FGFR2
DisGeNET	Muscle hypotonia	11/460	0.00270933	0.0498887	QDPR, LETM1, ADAMTS2, PROP1, IDUA, PSAP, NSD2, NELFA, LTC4S, FGFR3, PHOX2B
DisGeNET	Skeletal dysplasia	4/66	0.0027881	0.0498887	BMP2, IDUA, FGFR3, FGFR2
DisGeNET	Retrusion of lower jaw	10/395	0.00279828	0.0498887	TFAP2A, LETM1, ADAMTS2, CTBP1, IDUA, NSD2, NELFA, CPLX1, FGFRL1, FGFR2
DisGeNET	Hypoplastic mandible condyle	10/395	0.00279828	0.0498887	TFAP2A, LETM1, ADAMTS2, CTBP1, IDUA, NSD2, NELFA, CPLX1, FGFRL1, FGFR2
DisGeNET	Decreased projection of lower jaw	10/395	0.00279828	0.0498887	TFAP2A, LETM1, ADAMTS2, CTBP1, IDUA, NSD2, NELFA, CPLX1, FGFRL1, FGFR2
DisGeNET	Decreased projection of mandible	10/395	0.00279828	0.0498887	TFAP2A, LETM1, ADAMTS2, CTBP1, IDUA, NSD2, NELFA, CPLX1, FGFRL1, FGFR2
DisGeNET	Deafness	8/273	0.0030509	0.053766	LETM1, IDUA, NSD2, CDH23, NELFA, FGFR3, FGFR2, CHST3
DisGeNET	Micrognathism	10/400	0.00306077	0.053766	TFAP2A, LETM1, ADAMTS2, CTBP1, IDUA, NSD2, NELFA, CPLX1, FGFRL1, FGFR2
DisGeNET	Frontal bossing	7/216	0.00317209	0.055211	LETM1, IDUA, NSD2, NELFA, FGFR3, FGFR2, CHST3
DisGeNET	Infant, Small for Gestational Age	8/275	0.00318925	0.055211	TFAP2A, LETM1, CTBP1, NSD2, NELFA, CPLX1, FGFR3, FGFRL1
DisGeNET	Simple syndactyly of fingers - first web	2/10	0.00334483	0.0574878	FGFR3, FGFR2
DisGeNET	Intrauterine retardation	8/278	0.00340589	0.058119	TFAP2A, LETM1, CTBP1, NSD2, NELFA, CPLX1, FGFR3, FGFRL1
DisGeNET	Curvature of spine	10/408	0.00352133	0.0596629	LETM1, ADAMTS2, CTBP1, IDUA, NSD2, NELFA, CPLX1, FGFR3, FGFRL1, CHST3
DisGeNET	Tethered Cord Syndrome	3/36	0.00392614	0.0656176	LETM1, NSD2, NELFA
DisGeNET	Small face	2/11	0.00406442	0.0656176	FGFR3, CHST3
DisGeNET	Conical incisor	2/11	0.00406442	0.0656176	FGFR3, FGFR2
DisGeNET	Peg shaped front tooth	2/11	0.00406442	0.0656176	FGFR3, FGFR2
DisGeNET	Pointed front tooth	2/11	0.00406442	0.0656176	FGFR3, FGFR2
DisGeNET	Pointed incisor	2/11	0.00406442	0.0656176	FGFR3, FGFR2
DisGeNET	Ventricular Septal Defects	7/226	0.00406505	0.0656176	LETM1, CTBP1, NSD2, CPLX1, FGFRL1, FGFR2, CHST3
DisGeNET	Acquired scoliosis	10/418	0.0041728	0.0669048	LETM1, ADAMTS2, CTBP1, IDUA, NSD2, NELFA, CPLX1, FGFR3, FGFRL1, CHST3
DisGeNET	Congenital deafness	8/289	0.00429953	0.0684772	LETM1, IDUA, NSD2, CDH23, NELFA, FGFR3, FGFR2, CHST3
DisGeNET	hearing impairment	8/294	0.00476102	0.0742585	LETM1, IDUA, NSD2, CDH23, NELFA, FGFR3, FGFR2, CHST3
DisGeNET	Sagittal craniosynostosis	2/12	0.00484903	0.0742585	BMP2, FGFR2
DisGeNET	Frontotemporal Dementia With Motor Neuron Disease	2/12	0.00484903	0.0742585	TBK1, SQSTM1
DisGeNET	Abnormal lower motor neuron morphology	2/12	0.00484903	0.0742585	TBK1, SQSTM1
DisGeNET	Alacrima	2/12	0.00484903	0.0742585	FGFR3, FGFR2
DisGeNET	Chondroblastoma	2/12	0.00484903	0.0742585	BMP2, NSD2
DisGeNET	Broad hallux	3/39	0.00492897	0.0750019	BMP2, FGFR3, FGFR2
DisGeNET	Cognitive delay	17/966	0.00545996	0.082556	PROP1, CTBP1, IDUA, LTC4S, CPLX1, FGFRL1, QDPR, LETM1, BMP2, PSAP, NSD2, CDH23, COX14, NELFA, NAT8L, FGFR3, FGFR2
DisGeNET	Microdontia (disorder)	4/80	0.00556131	0.0829956	TFAP2A, LAMA2, IDUA, CHST3
DisGeNET	Epithelial corneal erosions	2/13	0.00569748	0.0829956	FGFR3, FGFR2
DisGeNET	Sotos' syndrome	2/13	0.00569748	0.0829956	NSD2, FGFR3
DisGeNET	Ulnar bowing	2/13	0.00569748	0.0829956	FGFR2, CHST3
DisGeNET	Delayed eruption of primary teeth	2/13	0.00569748	0.0829956	FGFR3, FGFR2
DisGeNET	Diaphyseal thickening	2/13	0.00569748	0.0829956	IDUA, FGFR3
DisGeNET	Fetal Growth Retardation	8/304	0.00579731	0.083938	TFAP2A, LETM1, CTBP1, NSD2, NELFA, CPLX1, FGFR3, FGFRL1
DisGeNET	Hyperextensible skin	3/42	0.00607294	0.0873991	ADAMTS2, FGFR3, FGFR2
DisGeNET	Testicular Neoplasms	4/83	0.00633111	0.090569	ALOX5, SERINC1, FGFR3, FGFR2
DisGeNET	Sleep Apnea, Obstructive	5/132	0.00643067	0.0914457	IDUA, KCNMB1, ALOX5, GPD1, FGFR3
DisGeNET	Recurrent erosion of cornea	2/14	0.00660858	0.0917901	FGFR3, FGFR2
DisGeNET	Skin callus	2/14	0.00660858	0.0917901	BMP2, ALOX5
DisGeNET	Abnormality of the antihelix	2/14	0.00660858	0.0917901	FGFR3, FGFR2
DisGeNET	Mucopolysaccharidosis I	2/14	0.00660858	0.0917901	SLC26A1, IDUA
DisGeNET	Short stature	14/750	0.00697206	0.096279	TFAP2A, PROP1, CTBP1, IDUA, CPLX1, FGFRL1, LETM1, BMP2, ADAMTS2, GPD1, NSD2, NAT8L, FGFR3, FGFR2
DisGeNET	Lethal skeletal dysplasia	2/15	0.00758118	0.10175	FGFR3, FGFR2
DisGeNET	Mucosal Melanoma	2/15	0.00758118	0.10175	ARHGEF17, FGFR3
DisGeNET	Congenital abnormal Synostosis	2/15	0.00758118	0.10175	FGFR3, FGFR2
DisGeNET	Periorbital fullness	2/15	0.00758118	0.10175	FGFR3, FGFR2
DisGeNET	Decreased circulating ACTH level	2/15	0.00758118	0.10175	PROP1, CDH23
DisGeNET	Sleep Apnea, Central	3/46	0.00782611	0.10387	PSAP, FGFR3, PHOX2B
DisGeNET	Bilateral single transverse palmar creases	3/46	0.00782611	0.10387	FGFR3, FGFR2, CHST3
DisGeNET	NEPHROLITHIASIS, CALCIUM OXALATE	2/16	0.00861413	0.112454	SLC26A1, IDUA
DisGeNET	Arnold Chiari Malformation	2/16	0.00861413	0.112454	FGFR3, FGFR2
DisGeNET	Complete congenital stationary night blindness	2/16	0.00861413	0.112454	GRM6, FGFR2
DisGeNET	Global developmental delay	18/1102	0.00901974	0.11711	PROP1, CTBP1, IDUA, LTC4S, CPLX1, FGFRL1, NKAIN2, QDPR, LETM1, BMP2, PSAP, NSD2, CDH23, COX14, NELFA, NAT8L, FGFR3, FGFR2
DisGeNET	Mental and motor retardation	17/1021	0.00925729	0.118397	PROP1, CTBP1, IDUA, LTC4S, CPLX1, FGFRL1, QDPR, LETM1, BMP2, PSAP, NSD2, CDH23, COX14, NELFA, NAT8L, FGFR3, FGFR2
DisGeNET	Broad flat nasal bridge	8/330	0.00929674	0.118397	TFAP2A, LETM1, CTBP1, IDUA, NSD2, NELFA, CPLX1, FGFRL1
DisGeNET	Gingival Overgrowth	3/49	0.00931717	0.118397	ADAMTS2, IDUA, FGFR2
DisGeNET	Oral soft tissue hyperplasia	3/49	0.00931717	0.118397	ADAMTS2, IDUA, FGFR2
DisGeNET	Hearing Loss, Mixed Conductive-Sensorineural	2/17	0.00970629	0.121405	FGFR3, FGFR2
DisGeNET	Synostotic Anterior Plagiocephaly	2/17	0.00970629	0.121405	BMP2, FGFR2
DisGeNET	Adrenocorticotropic hormone (ACTH) deficiency (disorder)	2/17	0.00970629	0.121405	PROP1, CDH23
DisGeNET	Nasal bridge wide	8/333	0.00978414	0.121741	TFAP2A, LETM1, CTBP1, IDUA, NSD2, NELFA, CPLX1, FGFRL1
DisGeNET	Muscular fasciculation	3/50	0.00984843	0.121906	TBK1, PSAP, SQSTM1
DisGeNET	Strabismus	9/404	0.0100444	0.123691	TFAP2A, LETM1, CTBP1, NSD2, CPLX1, FGFR3, FGFRL1, PHOX2B, FGFR2
DisGeNET	Congenital diaphragmatic hernia	4/95	0.0101104	0.123865	LETM1, NSD2, NELFA, FGFRL1
DisGeNET	Gingival Hyperplasia	3/51	0.010397	0.126083	ADAMTS2, IDUA, FGFR2
DisGeNET	Abnormality of the ribs	3/51	0.010397	0.126083	IDUA, FGFR3, FGFR2
DisGeNET	Low-set, posteriorly rotated ears	5/149	0.0105534	0.127333	TFAP2A, LETM1, NSD2, NELFA, FGFR2
DisGeNET	Oguchi disease	2/18	0.0108565	0.129656	GRM6, FGFR2
DisGeNET	Diastrophic dysplasia	2/18	0.0108565	0.129656	FGFR3, CHST3
DisGeNET	Gingival Hypertrophy	3/52	0.010963	0.129656	ADAMTS2, IDUA, FGFR2
DisGeNET	Congenital absence of kidney	3/52	0.010963	0.129656	TFAP2A, FGFR3, FGFR2
DisGeNET	Abnormality of pelvic girdle bone morphology	3/53	0.0115465	0.135218	SQSTM1, FGFR3, FGFR2
DisGeNET	Mental deterioration	3/53	0.0115465	0.135218	PSAP, SQSTM1, CPLX1
DisGeNET	Night blindness, stationary	2/19	0.0120638	0.137897	GRM6, FGFR2
DisGeNET	absence of radius and ulna	2/19	0.0120638	0.137897	FGFR3, FGFR2
DisGeNET	Apert syndrome	2/19	0.0120638	0.137897	FGFR3, FGFR2
DisGeNET	Bell-shaped thorax	2/19	0.0120638	0.137897	FGFR3, FGFR2
DisGeNET	Blepharospasm	2/19	0.0120638	0.137897	FGFR3, FGFR2
DisGeNET	Small head	11/570	0.0128073	0.14538	TFAP2A, QDPR, LETM1, CTBP1, NSD2, NELFA, NAT8L, LTC4S, CPLX1, FGFR3, FGFRL1
DisGeNET	Death in infancy	4/103	0.0133014	0.14538	IDUA, PSAP, LTC4S, PHOX2B
DisGeNET	Arnold-Chiari Malformation, Type I	2/20	0.013327	0.14538	PHOX2B, FGFR2
DisGeNET	Asthma, Aspirin-Induced	2/20	0.013327	0.14538	ALOX5, LTC4S
DisGeNET	Spinal canal stenosis	2/20	0.013327	0.14538	IDUA, SQSTM1
DisGeNET	Absent radius	2/20	0.013327	0.14538	FGFR3, FGFR2
DisGeNET	Cartilaginous exostosis	2/20	0.013327	0.14538	BMP2, FGFR3
DisGeNET	Coronal craniosynostosis	2/20	0.013327	0.14538	FGFR3, FGFR2
DisGeNET	Pseudoachondroplasia	2/20	0.013327	0.14538	CANX, FGFR3
DisGeNET	Radial aplasia	2/20	0.013327	0.14538	FGFR3, FGFR2
DisGeNET	Death in early childhood	4/104	0.0137403	0.149207	IDUA, PSAP, LTC4S, PHOX2B
DisGeNET	Sudden Cardiac Arrest	2/21	0.014645	0.156393	ATF1, BAZ2B
DisGeNET	Limited elbow extension	2/21	0.014645	0.156393	FGFR3, FGFR2
DisGeNET	Pathological accumulation of air in tissues	2/21	0.014645	0.156393	PPP2R2C, FGFR2
DisGeNET	Respiratory Tract Diseases	3/58	0.0147293	0.156393	ALOX5, LTC4S, PHOX2B
DisGeNET	Wide anterior fontanel	3/58	0.0147293	0.156393	ADAMTS2, FGFR3, FGFR2
DisGeNET	White Blood Cell Count procedure	4/107	0.0151119	0.159745	CANX, PCGF3, CDH23, VSIR
DisGeNET	Sleep Apnea Syndromes	3/59	0.0154195	0.162278	FGFR3, PHOX2B, FGFR2
DisGeNET	Saethre-Chotzen Syndrome	2/22	0.0160167	0.166223	FGFR3, FGFR2
DisGeNET	Anorectal Malformations	2/22	0.0160167	0.166223	LHFPL5, FGFR2
DisGeNET	Nephrosclerosis	2/22	0.0160167	0.166223	FGFR3, FGFR2
DisGeNET	Flexion contracture of proximal interphalangeal joint	4/109	0.0160726	0.166223	IDUA, FGFR3, FGFR2, CHST3
DisGeNET	Superficial spreading malignant melanoma of skin	2/23	0.0174413	0.178065	TFAP2A, FABP7
DisGeNET	Loss of speech	2/23	0.0174413	0.178065	PSAP, SQSTM1
DisGeNET	Congenital hypoplasia of clavicle	2/23	0.0174413	0.178065	IDUA, FGFR2
DisGeNET	Cleft Palate	4/112	0.0175842	0.178761	TFAP2A, BMP2, FGFR3, FGFR2
DisGeNET	Neuro-degenerative disease	3/63	0.0183602	0.185858	TBK1, IDUA, SQSTM1
DisGeNET	Repeated speech	2/24	0.0189175	0.185983	ADAMTS2, SQSTM1
DisGeNET	Secondary hypothyroidism	2/24	0.0189175	0.185983	PROP1, CDH23
DisGeNET	Synostotic Posterior Plagiocephaly	2/24	0.0189175	0.185983	BMP2, FGFR2
DisGeNET	Behavioral variant of frontotemporal dementia	2/24	0.0189175	0.185983	TBK1, SQSTM1
DisGeNET	Progressive neurologic deterioration	2/24	0.0189175	0.185983	QDPR, IDUA
DisGeNET	Dupuytren's Disease	2/24	0.0189175	0.185983	MAPK14, SQSTM1
DisGeNET	Echolalia	2/24	0.0189175	0.185983	ADAMTS2, SQSTM1
DisGeNET	Hirsutism	3/64	0.0191406	0.187405	ADAMTS2, IDUA, FGFR2
DisGeNET	Excessive wrinkled skin	2/25	0.0204444	0.191536	ADAMTS2, FGFR3
DisGeNET	Rhomboid shaped head	2/25	0.0204444	0.191536	FGFR3, FGFR2
DisGeNET	Flat head	2/25	0.0204444	0.191536	FGFR3, FGFR2
DisGeNET	Flattening of cranial vault	2/25	0.0204444	0.191536	FGFR3, FGFR2
DisGeNET	Flattening of head	2/25	0.0204444	0.191536	FGFR3, FGFR2
DisGeNET	Globe of eye large	2/25	0.0204444	0.191536	FGFR2, CHST3
DisGeNET	Plagiocephaly, Nonsynostotic	2/25	0.0204444	0.191536	FGFR3, FGFR2
DisGeNET	Hypokinesia	2/25	0.0204444	0.191536	MRPS16, LAMA2
DisGeNET	Abnormality of the clavicle	2/25	0.0204444	0.191536	IDUA, FGFR3
DisGeNET	Asymmetry of the posterior cranium	2/25	0.0204444	0.191536	FGFR3, FGFR2
DisGeNET	Plagiocephaly	2/25	0.0204444	0.191536	FGFR3, FGFR2
DisGeNET	Tibial bowing	2/26	0.022021	0.201564	FGFR3, CHST3
DisGeNET	Capuchin ears	2/26	0.022021	0.201564	FGFR3, FGFR2
DisGeNET	Cupped ears (finding)	2/26	0.022021	0.201564	FGFR3, FGFR2
DisGeNET	Personality change	2/26	0.022021	0.201564	TBK1, SQSTM1
DisGeNET	Pfaundler-Hurler Syndrome	2/26	0.022021	0.201564	SLC26A1, IDUA
DisGeNET	Radial polydactyly	2/26	0.022021	0.201564	FGFR3, FGFR2
DisGeNET	Penile hypospadias	5/180	0.0221337	0.201822	TFAP2A, LETM1, NSD2, NELFA, FGFR2
DisGeNET	Short femoral neck	2/27	0.0236463	0.210787	FGFR3, CHST3
DisGeNET	Night blindness, congenital stationary	2/27	0.0236463	0.210787	GRM6, FGFR2
DisGeNET	Achondroplasia	2/27	0.0236463	0.210787	FGFR3, FGFR2
DisGeNET	Apathy	2/27	0.0236463	0.210787	TBK1, SQSTM1
DisGeNET	Metopic synostosis	2/27	0.0236463	0.210787	BMP2, FGFR2
DisGeNET	Bulbar palsy	2/27	0.0236463	0.210787	TBK1, SQSTM1
DisGeNET	Respiratory Failure	5/185	0.0245547	0.218071	TBK1, LAMA2, ASCC1, PSAP, SQSTM1
DisGeNET	Hereditary spherocytosis	2/28	0.0253193	0.223202	SLC26A8, HK1
DisGeNET	Radial ray hypoplasia	2/28	0.0253193	0.223202	FGFR3, FGFR2
DisGeNET	Social disinhibition	2/29	0.0270391	0.234896	TBK1, SQSTM1
DisGeNET	Bulbar weakness	2/29	0.0270391	0.234896	TBK1, SQSTM1
DisGeNET	Open Bite	2/29	0.0270391	0.234896	FGFR3, FGFR2
DisGeNET	Congenital hypoplasia of radius	2/29	0.0270391	0.234896	FGFR3, FGFR2
DisGeNET	Osteopenia	7/329	0.0274626	0.237711	BMP2, ADAMTS2, PROP1, PSAP, CDH23, FGFR2, CHST3
DisGeNET	Cleft palate, isolated	4/129	0.0278048	0.239804	SRGN, BMP2, FGFR3, FGFR2
DisGeNET	Aortic Valve Stenosis	4/130	0.0284959	0.24316	IDUA, ALOX5, OGN, CHST3
DisGeNET	Brachycephaly	4/130	0.0284959	0.24316	BMP2, FGFR3, FGFR2, CHST3
DisGeNET	Femoral bowing	2/30	0.0288047	0.24316	FGFR3, FGFR2
DisGeNET	Increased variability in muscle fiber diameter	2/30	0.0288047	0.24316	ASCC1, SQSTM1
DisGeNET	Narrow palate	2/30	0.0288047	0.24316	FGFR3, FGFR2
DisGeNET	Noncancerous mole	2/30	0.0288047	0.24316	FGFR3, FGFR2
DisGeNET	Hypospadias	5/195	0.0298931	0.250819	TFAP2A, LETM1, NSD2, NELFA, FGFR2
DisGeNET	Respiration Disorders	3/76	0.0299219	0.250819	ALOX5, LTC4S, PHOX2B
DisGeNET	Reduced number of teeth	2/31	0.0306151	0.253204	TFAP2A, FGFR2
DisGeNET	Hallux Valgus	2/31	0.0306151	0.253204	BMP2, FGFR2
DisGeNET	Intervertebral disc disorder	2/31	0.0306151	0.253204	BMP2, ASPN
DisGeNET	Vesicular Stomatitis	4/133	0.0306303	0.253204	P2RY6, TBK1, KCNIP1, PSAP
DisGeNET	Decreased width of tooth	3/77	0.030938	0.254866	TFAP2A, IDUA, CHST3
DisGeNET	Narrow thorax	3/78	0.0319722	0.26248	FGFR3, FGFR2, CHST3
DisGeNET	Hydrophthalmos	2/32	0.0324696	0.264743	FGFR2, CHST3
DisGeNET	Bunion	2/32	0.0324696	0.264743	BMP2, FGFR2
DisGeNET	Lordosis	3/80	0.0340943	0.277045	TFAP2A, FGFR3, FGFR2
DisGeNET	Corneal Ulcer	2/33	0.034367	0.278315	FGFR3, FGFR2
DisGeNET	Concave bridge of nose	6/275	0.0359352	0.288161	TFAP2A, ADAMTS2, IDUA, FGFR3, FGFR2, CHST3
DisGeNET	Depressed nasal root/bridge	6/275	0.0359352	0.288161	TFAP2A, ADAMTS2, IDUA, FGFR3, FGFR2, CHST3
DisGeNET	Decreased size of teeth	3/82	0.0362877	0.288161	TFAP2A, IDUA, CHST3
DisGeNET	Trigonocephaly	2/34	0.0363066	0.288161	BMP2, FGFR2
DisGeNET	Coxa valga	2/34	0.0363066	0.288161	ADAMTS2, IDUA
DisGeNET	Coxa valga deformity	2/34	0.0363066	0.288161	ADAMTS2, IDUA
DisGeNET	Depressed nasal bridge	6/277	0.0370203	0.292852	TFAP2A, ADAMTS2, IDUA, FGFR3, FGFR2, CHST3
DisGeNET	Tooth agenesis	2/35	0.0382875	0.296145	TFAP2A, FGFR2
DisGeNET	Acanthosis Nigricans	2/35	0.0382875	0.296145	FGFR3, FGFR2
DisGeNET	Intracranial Hypertension	2/35	0.0382875	0.296145	FGFR3, FGFR2
DisGeNET	Retrusion of upper jaw bones	3/84	0.0385522	0.296145	BMP2, FGFR3, FGFR2
DisGeNET	Hypoplasia of the maxilla	3/84	0.0385522	0.296145	BMP2, FGFR3, FGFR2
DisGeNET	Hypotrophic maxilla	3/84	0.0385522	0.296145	BMP2, FGFR3, FGFR2
DisGeNET	Maxillary retrognathia	3/84	0.0385522	0.296145	BMP2, FGFR3, FGFR2
DisGeNET	Decreased projection of maxilla	3/84	0.0385522	0.296145	BMP2, FGFR3, FGFR2
DisGeNET	Deficiency of upper jaw bones	3/84	0.0385522	0.296145	BMP2, FGFR3, FGFR2
DisGeNET	Redundant skin	2/36	0.0403088	0.305707	ADAMTS2, FGFR3
DisGeNET	Scaphycephaly	2/36	0.0403088	0.305707	BMP2, FGFR2
DisGeNET	Fatigable weakness of respiratory muscles	2/36	0.0403088	0.305707	TBK1, SQSTM1
DisGeNET	Somatotropin deficiency	2/36	0.0403088	0.305707	BMP2, PROP1
DisGeNET	Irritation - emotion	3/86	0.0408871	0.309111	QDPR, SQSTM1, CPLX1
DisGeNET	Craniosynostosis	5/214	0.041926	0.315144	BMP2, IDUA, FGFR3, FGFRL1, FGFR2
DisGeNET	Everted lower lip vermilion	3/87	0.0420808	0.315144	TFAP2A, ADAMTS2, IDUA
DisGeNET	Protruding lower lip	3/87	0.0420808	0.315144	TFAP2A, ADAMTS2, IDUA
DisGeNET	Fatigable weakness of swallowing muscles	2/37	0.0423696	0.31533	TBK1, SQSTM1
DisGeNET	Simple syndactyly of toes, first web space	2/37	0.0423696	0.31533	BMP2, FGFR2
DisGeNET	Pulmonary Hypertension	4/151	0.0453796	0.322477	BMP2, ALOX5, TACR2, HK1
DisGeNET	Gaucher Disease	3/90	0.0457661	0.322477	TFAP2A, PSAP, MAPK14
DisGeNET	Undergrowth	9/529	0.0461661	0.322477	LETM1, CTBP1, NSD2, CDH23, COX14, NELFA, CPLX1, FGFRL1, PHOX2B
DisGeNET	Osteochondrodysplasias	4/152	0.0462971	0.322477	BMP2, IDUA, FGFR3, FGFR2
DisGeNET	Short toe	2/39	0.0466063	0.322477	ADAMTS2, FGFR3
DisGeNET	Pituitary Neoplasms	6/296	0.0483803	0.322477	TFAP2A, PROP1, CTBP1, OGN, MAPK14, FGFR2
DisGeNET	Rhizomelia	2/40	0.0487806	0.322477	FGFR3, CHST3
DisGeNET	Fibrodysplasia Ossificans Progressiva	2/40	0.0487806	0.322477	ASCC1, MAPK14

[truncated: 1 more sheets: Table S12]
